# Supplementary material for: Machine learning and deep learning to identifying subarachnoid haemorrhage macrophage‐associated biomarkers by bulk and single‐cell sequencing
Source: J Cell Mol Med. 2024 May 4;28(9):e18296. doi: 10.1111/jcmm.18296 (PMC11069052; doi:10.1111/jcmm.18296)
Supplement: Supplementary file 4 — Table S1. [file JCMM-28-e18296-s004.txt]

NDEL1
CHST1
GADD45B
AHI1
ATP6V1D
NFAT5
PLK3
IGSF8
ITGB2
SH2B2
ATP1A3
ACSL4
SMOX
ATP6V1F
CDKN1A
ZFAND2A
SLAMF8
EFNB2
GGTA1
CSF1
SLC16A3
DUSP2
CASS4
ANXA2
SLC37A2
SDC1
EEA1
LMNA
RBPJ
SLFN2
TPST2
SRGN
SLC2A1
FABP5
LOC100360087
PDGFA
TUBB6
HBEGF
TEX264
VAT1
SOD2
RCAN1
HIF1A
WDR55
ITGAX
TGFB1
P4HB
CCR1
LPL
CEBPB
RHOC
FTH1
NIBAN2
HIVEP3
OLR1
RILPL2
CXCL16
GNA13
CD86
FTL1
CTSK
RAB7B
PHLDA1
CSTB
PRDX5
PLIN2
ID2
SPAG9
CD14
SDC4
SPP1
MALT1
CD9
PLD3
BCL2A1
GPNMB
CD63
CD44
IL1RN
SCIMP
WBP4
P2RX7
ZBTB21
RABEP1
UFSP2
GPD2
COPA
CCDC186
DUSP5
YIPF5
TMTC3
ARRDC4
ADAM17
KIF1B
NPEPPS
TNS3
SRC
MARCHF8
PEAK1
GEM
ARID5B
MAFK
GRINA
BCAR3
TNFAIP3
KRAS
HLTF
PLA2G7
SNX20
STAT6
AKAP17A
JAK2
EIF4G3
SLC43A2
IL1A
RASSF4
APLP2
ATP1B3
RILPL1
TLN1
ACBD3
TMF1
AABR07033564.2
ARL5B
LOC102549726
ZEB2
MLLT6
NFATC1
KLF13
PLEKHO1
PTPRC
CCRL2
SAMD4A
ICAM1
PRKCD
DYRK2
SLFN13
FAM71A
THEMIS2
HSPA1B
EHD4
PDE4B
CXCL1
NEDD9
IL1B
ABCA1
MBNL2
ZC3H12A
GADD45A
ARRDC3
ATF4
KLF6
NFIL3
NFKBIZ
CD83
ZMIZ1
CXCL2
SGK1
RGS1
ATF3
