# Supplementary material for: Machine learning and deep learning to identifying subarachnoid haemorrhage macrophage‐associated biomarkers by bulk and single‐cell sequencing
Source: J Cell Mol Med. 2024 May 4;28(9):e18296. doi: 10.1111/jcmm.18296 (PMC11069052; doi:10.1111/jcmm.18296)
Supplement: Supplementary file 5 — Table S2. [file JCMM-28-e18296-s005.txt]

ONTOLOGY	ID	Description	GeneRatio	BgRatio	pvalue	p.adjust	qvalue	geneID	Count
BP	GO:0022407	regulation of cell-cell adhesion	22/154	448/18723	1.74133647174114e-11	2.92347799466455e-08	2.03514089076337e-08	NFAT5/ITGB2/TGFB1/CEBPB/CD86/SDC4/MALT1/CD9/GPNMB/CD44/IL1RN/SRC/JAK2/IL1A/PTPRC/ICAM1/PRKCD/IL1B/ZC3H12A/NFKBIZ/CD83/ZMIZ1	22
BP	GO:0071222	cellular response to lipopolysaccharide	16/154	209/18723	1.80017117898064e-11	2.92347799466455e-08	2.03514089076337e-08	TGFB1/CEBPB/CD86/CD14/MALT1/SCIMP/SRC/TNFAIP3/IL1A/ICAM1/PDE4B/CXCL1/IL1B/ABCA1/ZC3H12A/CXCL2	16
BP	GO:0071219	cellular response to molecule of bacterial origin	16/154	221/18723	4.17823908588474e-11	4.52364018365121e-08	3.14907282683524e-08	TGFB1/CEBPB/CD86/CD14/MALT1/SCIMP/SRC/TNFAIP3/IL1A/ICAM1/PDE4B/CXCL1/IL1B/ABCA1/ZC3H12A/CXCL2	16
BP	GO:0032496	response to lipopolysaccharide	19/154	343/18723	6.03497124862792e-11	4.90039665388587e-08	3.41134690580336e-08	SOD2/TGFB1/CEBPB/CD86/CD14/MALT1/SCIMP/ADAM17/SRC/TNFAIP3/JAK2/IL1A/ICAM1/PDE4B/CXCL1/IL1B/ABCA1/ZC3H12A/CXCL2	19
BP	GO:0002237	response to molecule of bacterial origin	19/154	363/18723	1.58591998484662e-10	1.03021362215637e-07	7.17169711042221e-08	SOD2/TGFB1/CEBPB/CD86/CD14/MALT1/SCIMP/ADAM17/SRC/TNFAIP3/JAK2/IL1A/ICAM1/PDE4B/CXCL1/IL1B/ABCA1/ZC3H12A/CXCL2	19
BP	GO:0071216	cellular response to biotic stimulus	16/154	246/18723	2.06406447967909e-10	1.11734690499961e-07	7.77826403921172e-08	TGFB1/CEBPB/CD86/CD14/MALT1/SCIMP/SRC/TNFAIP3/IL1A/ICAM1/PDE4B/CXCL1/IL1B/ABCA1/ZC3H12A/CXCL2	16
BP	GO:0001819	positive regulation of cytokine production	21/154	467/18723	2.64075991768417e-10	1.22531260180545e-07	8.52985308749712e-08	HIF1A/TGFB1/LPL/CEBPB/CD86/RAB7B/CD14/MALT1/SCIMP/P2RX7/ADAM17/SRC/JAK2/IL1A/TMF1/PTPRC/HSPA1B/PDE4B/IL1B/ATF4/CD83	21
BP	GO:0007159	leukocyte cell-cell adhesion	18/154	371/18723	1.66926297115929e-09	6.77720766290671e-07	4.71786429217125e-07	NFAT5/ITGB2/CEBPB/OLR1/CD86/SDC4/MALT1/GPNMB/CD44/SRC/IL1A/PTPRC/ICAM1/IL1B/ZC3H12A/NFKBIZ/CD83/ZMIZ1	18
BP	GO:0019221	cytokine-mediated signaling pathway	20/154	472/18723	2.03423868569224e-09	7.34134139014266e-07	5.11057859282682e-07	SH2B2/CSF1/HIF1A/P4HB/CCR1/CD44/IL1RN/ADAM17/SRC/TNFAIP3/KRAS/STAT6/JAK2/IL1A/PTPRC/CCRL2/HSPA1B/CXCL1/IL1B/CXCL2	20
BP	GO:1903037	regulation of leukocyte cell-cell adhesion	17/154	336/18723	2.59887353564191e-09	8.44114124376491e-07	5.87618984690402e-07	NFAT5/ITGB2/CEBPB/CD86/SDC4/MALT1/GPNMB/CD44/SRC/IL1A/PTPRC/ICAM1/IL1B/ZC3H12A/NFKBIZ/CD83/ZMIZ1	17
BP	GO:0045785	positive regulation of cell adhesion	19/154	437/18723	3.49302171441869e-09	1.03139404803926e-06	7.1799144904989e-07	NFAT5/ITGB2/CSF1/CASS4/P4HB/CD86/SDC4/MALT1/CD44/SRC/JAK2/IL1A/PTPRC/ICAM1/NEDD9/IL1B/NFKBIZ/CD83/ZMIZ1	19
BP	GO:1903706	regulation of hemopoiesis	17/154	367/18723	9.71419460126389e-09	2.47775191359286e-06	1.72485452112959e-06	SLAMF8/CSF1/HIF1A/TGFB1/CCR1/CEBPB/CD86/RAB7B/ID2/MALT1/KLF13/PTPRC/HSPA1B/ZC3H12A/NFKBIZ/CD83/ZMIZ1	17
BP	GO:0032743	positive regulation of interleukin-2 production	7/154	34/18723	9.91711049159702e-09	2.47775191359286e-06	1.72485452112959e-06	CD86/MALT1/IL1A/PTPRC/PDE4B/IL1B/CD83	7
BP	GO:0042060	wound healing	18/154	422/18723	1.25016361969455e-08	2.90037959769135e-06	2.01906124443901e-06	CDKN1A/ANXA2/SDC1/PDGFA/HBEGF/HIF1A/TGFB1/RHOC/SDC4/CD9/CD44/ADAM17/SRC/TNFAIP3/JAK2/IL1A/TLN1/PRKCD	18
BP	GO:1903131	mononuclear cell differentiation	18/154	426/18723	1.44573850370284e-08	3.05001766397917e-06	2.12322982312266e-06	SLAMF8/CSF1/RBPJ/CEBPB/CD86/ID2/MALT1/ADAM17/STAT6/IL1A/PTPRC/IL1B/ZC3H12A/KLF6/NFIL3/NFKBIZ/CD83/ZMIZ1	18
BP	GO:0018212	peptidyl-tyrosine modification	17/154	378/18723	1.50247175565477e-08	3.05001766397917e-06	2.12322982312266e-06	ITGB2/CASS4/TPST2/PDGFA/HBEGF/TGFB1/CD44/ADAM17/SRC/PEAK1/JAK2/PTPRC/ICAM1/PRKCD/DYRK2/EHD4/NEDD9	17
BP	GO:0045860	positive regulation of protein kinase activity	17/154	386/18723	2.04372228058002e-08	3.90471174548464e-06	2.71821390630704e-06	CDKN1A/CSF1/CASS4/PDGFA/HBEGF/TGFB1/CD86/SDC4/MALT1/ADAM17/SRC/KRAS/JAK2/PTPRC/PRKCD/NEDD9/IL1B	17
BP	GO:0097191	extrinsic apoptotic signaling pathway	13/154	219/18723	3.29101903082273e-08	5.93846100672902e-06	4.13398180012119e-06	LMNA/TGFB1/BCL2A1/P2RX7/SRC/TNFAIP3/JAK2/IL1A/PTPRC/ICAM1/HSPA1B/IL1B/ATF3	13
BP	GO:0050730	regulation of peptidyl-tyrosine phosphorylation	14/154	264/18723	3.95281335499022e-08	6.26580735514713e-06	4.3618596703578e-06	ITGB2/CASS4/PDGFA/HBEGF/TGFB1/CD44/ADAM17/SRC/JAK2/PTPRC/ICAM1/PRKCD/EHD4/NEDD9	14
BP	GO:0032623	interleukin-2 production	8/154	62/18723	4.05116854858651e-08	6.26580735514713e-06	4.3618596703578e-06	CD86/MALT1/TNFAIP3/IL1A/PTPRC/PDE4B/IL1B/CD83	8
BP	GO:0032663	regulation of interleukin-2 production	8/154	62/18723	4.05116854858651e-08	6.26580735514713e-06	4.3618596703578e-06	CD86/MALT1/TNFAIP3/IL1A/PTPRC/PDE4B/IL1B/CD83	8
BP	GO:0030098	lymphocyte differentiation	16/154	374/18723	8.14541915678839e-08	1.1931318407366e-05	8.30583093694002e-06	SLAMF8/RBPJ/CD86/ID2/MALT1/ADAM17/STAT6/IL1A/PTPRC/IL1B/ZC3H12A/KLF6/NFIL3/NFKBIZ/CD83/ZMIZ1	16
BP	GO:0018108	peptidyl-tyrosine phosphorylation	16/154	375/18723	8.44890158157074e-08	1.1931318407366e-05	8.30583093694002e-06	ITGB2/CASS4/PDGFA/HBEGF/TGFB1/CD44/ADAM17/SRC/PEAK1/JAK2/PTPRC/ICAM1/PRKCD/DYRK2/EHD4/NEDD9	16
BP	GO:1903039	positive regulation of leukocyte cell-cell adhesion	13/154	239/18723	9.18424000776276e-08	1.24293381438389e-05	8.65252084941861e-06	NFAT5/ITGB2/CD86/MALT1/CD44/SRC/IL1A/PTPRC/ICAM1/IL1B/NFKBIZ/CD83/ZMIZ1	13
BP	GO:0022409	positive regulation of cell-cell adhesion	14/154	284/18723	9.78819263298527e-08	1.27168198687745e-05	8.85264748448521e-06	NFAT5/ITGB2/CD86/MALT1/CD44/SRC/JAK2/IL1A/PTPRC/ICAM1/IL1B/NFKBIZ/CD83/ZMIZ1	14
BP	GO:0042113	B cell activation	15/154	334/18723	1.13084292892428e-07	1.41268378197926e-05	9.83421300133343e-06	CDKN1A/SLAMF8/RBPJ/TGFB1/CD86/ID2/MALT1/ADAM17/TNFAIP3/STAT6/AKAP17A/PTPRC/PRKCD/THEMIS2/KLF6	15
BP	GO:2001233	regulation of apoptotic signaling pathway	15/154	356/18723	2.57302986397174e-07	3.09525962895563e-05	2.15472442409797e-05	LMNA/SOD2/HIF1A/P4HB/CD44/SRC/GRINA/TNFAIP3/IL1A/PTPRC/ICAM1/PRKCD/HSPA1B/IL1B/ATF3	15
BP	GO:1905954	positive regulation of lipid localization	9/154	110/18723	3.11866514519796e-07	3.5204059075482e-05	2.45068443395564e-05	ANXA2/LPL/PLIN2/SPP1/TMF1/PRKCD/IL1B/ABCA1/ZC3H12A	9
BP	GO:0033674	positive regulation of kinase activity	17/154	467/18723	3.14321956031089e-07	3.5204059075482e-05	2.45068443395564e-05	CDKN1A/CSF1/CASS4/PDGFA/HBEGF/TGFB1/CD86/SDC4/MALT1/ADAM17/SRC/KRAS/JAK2/PTPRC/PRKCD/NEDD9/IL1B	17
BP	GO:1902105	regulation of leukocyte differentiation	13/154	279/18723	5.43835720440215e-07	5.88792806663272e-05	4.09880395615993e-05	SLAMF8/CSF1/TGFB1/CCR1/CEBPB/CD86/ID2/MALT1/PTPRC/ZC3H12A/NFKBIZ/CD83/ZMIZ1	13
BP	GO:0042110	T cell activation	17/154	487/18723	5.64055071258539e-07	5.90984152079915e-05	4.11405872007926e-05	CEBPB/CD86/SDC4/MALT1/GPNMB/CD44/ADAM17/SRC/STAT6/IL1A/PTPRC/ICAM1/IL1B/ZC3H12A/NFKBIZ/CD83/ZMIZ1	17
BP	GO:0050731	positive regulation of peptidyl-tyrosine phosphorylation	11/154	193/18723	5.85517550593683e-07	5.94300313852588e-05	4.13714374564221e-05	CASS4/HBEGF/TGFB1/CD44/ADAM17/SRC/JAK2/PTPRC/ICAM1/EHD4/NEDD9	11
BP	GO:0042692	muscle cell differentiation	15/154	384/18723	6.72528317545343e-07	6.52932353261488e-05	4.54530300364816e-05	EFNB2/SDC1/LMNA/RBPJ/SOD2/RCAN1/TGFB1/NIBAN2/ID2/SPAG9/CD9/PLD3/KRAS/NFATC1/PLEKHO1	15
BP	GO:1902107	positive regulation of leukocyte differentiation	10/154	157/18723	7.03590897911086e-07	6.52932353261488e-05	4.54530300364816e-05	CSF1/TGFB1/CCR1/CD86/ID2/MALT1/PTPRC/NFKBIZ/CD83/ZMIZ1	10
BP	GO:1903708	positive regulation of hemopoiesis	10/154	157/18723	7.03590897911086e-07	6.52932353261488e-05	4.54530300364816e-05	CSF1/TGFB1/CCR1/CD86/ID2/MALT1/PTPRC/NFKBIZ/CD83/ZMIZ1	10
BP	GO:0097193	intrinsic apoptotic signaling pathway	13/154	288/18723	7.7824125171777e-07	7.0214655154981e-05	4.88790119499933e-05	CDKN1A/SOD2/HIF1A/P4HB/CEBPB/BCL2A1/CD44/SRC/GRINA/JAK2/PRKCD/DYRK2/ATF4	13
BP	GO:0061180	mammary gland epithelium development	7/154	67/18723	1.27768607662569e-06	0.00011216011829406	7.80787963753051e-05	CSF1/HIF1A/CEBPB/ID2/SRC/STAT6/JAK2	7
BP	GO:0036003	positive regulation of transcription from RNA polymerase II promoter in response to stress	5/154	24/18723	1.32148318538072e-06	0.000112178156923591	7.80913537308377e-05	RBPJ/HIF1A/CEBPB/ATF4/ATF3	5
BP	GO:0050866	negative regulation of cell activation	11/154	210/18723	1.34696678572045e-06	0.000112178156923591	7.80913537308377e-05	PDGFA/CEBPB/CD86/ID2/SDC4/CD9/GPNMB/TNFAIP3/PTPRC/PRKCD/ZC3H12A	11
BP	GO:0060326	cell chemotaxis	13/154	310/18723	1.77031718251797e-06	0.000142426910633657	9.91486271846948e-05	ITGB2/SLAMF8/CSF1/HBEGF/CCR1/CXCL16/ADAM17/PLA2G7/CCRL2/PRKCD/PDE4B/CXCL1/CXCL2	13
BP	GO:0001659	temperature homeostasis	10/154	174/18723	1.79787664285096e-06	0.000142426910633657	9.91486271846948e-05	RBPJ/FABP5/CEBPB/ADAM17/STAT6/JAK2/IL1A/IL1B/ARRDC3/ATF4	10
BP	GO:0048771	tissue remodeling	10/154	175/18723	1.89353388477747e-06	0.000146433287089457	0.000101937613646667	RBPJ/HIF1A/TGFB1/CTSK/SPP1/GPNMB/P2RX7/SRC/TNFAIP3/IL1A	10
BP	GO:0043410	positive regulation of MAPK cascade	16/154	480/18723	2.25319188337314e-06	0.000170194586911534	0.000118478731101236	GADD45B/PDGFA/TGFB1/CCR1/SPAG9/GPNMB/CD44/SCIMP/SRC/BCAR3/KRAS/PTPRC/ICAM1/IL1B/ZC3H12A/GADD45A	16
BP	GO:2001234	negative regulation of apoptotic signaling pathway	11/154	224/18723	2.52540467117394e-06	0.000186420781181204	0.0001297743835809	LMNA/SOD2/HIF1A/CD44/SRC/GRINA/TNFAIP3/IL1A/ICAM1/HSPA1B/IL1B	11
BP	GO:0010575	positive regulation of vascular endothelial growth factor production	5/154	28/18723	2.97556979567107e-06	0.00021320059992153	0.000148416803419577	HIF1A/TGFB1/IL1A/IL1B/ATF4	5
BP	GO:2000379	positive regulation of reactive oxygen species metabolic process	7/154	76/18723	3.01946662450443e-06	0.00021320059992153	0.000148416803419577	ITGB2/CDKN1A/SOD2/TGFB1/PRKCD/ZC3H12A/GADD45A	7
BP	GO:0050863	regulation of T cell activation	13/154	329/18723	3.40639215599682e-06	0.000235403440908036	0.000163873020180989	CEBPB/CD86/SDC4/MALT1/GPNMB/SRC/IL1A/PTPRC/IL1B/ZC3H12A/NFKBIZ/CD83/ZMIZ1	13
BP	GO:0051146	striated muscle cell differentiation	12/154	283/18723	4.00854365247909e-06	0.000271244787151085	0.000188823503629936	EFNB2/SDC1/LMNA/RBPJ/RCAN1/TGFB1/NIBAN2/SPAG9/CD9/PLD3/KRAS/PLEKHO1	12
BP	GO:0006979	response to oxidative stress	15/154	446/18723	4.26729966791723e-06	0.000282861006559085	0.000196909982528168	PLK3/SDC1/SOD2/RCAN1/HIF1A/P4HB/PRDX5/SRC/TNFAIP3/STAT6/JAK2/PRKCD/HSPA1B/ZC3H12A/ATF4	15
BP	GO:0062197	cellular response to chemical stress	13/154	337/18723	4.42576564690051e-06	0.000283462555933635	0.00019732874324133	SLC2A1/SOD2/HIF1A/P4HB/PRDX5/SRC/TNFAIP3/STAT6/JAK2/PRKCD/HSPA1B/ZC3H12A/ATF4	13
BP	GO:2001236	regulation of extrinsic apoptotic signaling pathway	9/154	151/18723	4.45092067506631e-06	0.000283462555933635	0.00019732874324133	LMNA/SRC/TNFAIP3/IL1A/PTPRC/ICAM1/HSPA1B/IL1B/ATF3	9
BP	GO:0048545	response to steroid hormone	13/154	339/18723	4.71943484762701e-06	0.000293857718893939	0.000204565199696714	ATP1A3/CDKN1A/SDC1/TGFB1/SPP1/IL1RN/UFSP2/SRC/KRAS/JAK2/TMF1/ICAM1/ZMIZ1	13
BP	GO:0034599	cellular response to oxidative stress	12/154	288/18723	4.79509208786292e-06	0.000293857718893939	0.000204565199696714	SOD2/HIF1A/P4HB/PRDX5/SRC/TNFAIP3/STAT6/JAK2/PRKCD/HSPA1B/ZC3H12A/ATF4	12
BP	GO:0022408	negative regulation of cell-cell adhesion	10/154	196/18723	5.22398470525167e-06	0.000314213005975137	0.000218735266021064	TGFB1/CEBPB/CD86/SDC4/CD9/GPNMB/IL1RN/JAK2/PRKCD/ZC3H12A	10
BP	GO:0046685	response to arsenic-containing substance	5/154	33/18723	6.95136287039475e-06	0.000410509574600766	0.000285770860203022	CDKN1A/ZFAND2A/ZC3H12A/ATF4/ATF3	5
BP	GO:0007162	negative regulation of cell adhesion	12/154	303/18723	8.02883379009941e-06	0.000457502669302507	0.000318484487186215	TGFB1/CEBPB/CD86/SDC4/CD9/GPNMB/IL1RN/SRC/JAK2/PTPRC/PRKCD/ZC3H12A	12
BP	GO:0051222	positive regulation of protein transport	12/154	303/18723	8.02883379009941e-06	0.000457502669302507	0.000318484487186215	PLK3/ITGB2/ACSL4/HIF1A/TGFB1/NPEPPS/SRC/JAK2/IL1A/PRKCD/IL1B/ZC3H12A	12
BP	GO:0030217	T cell differentiation	11/154	257/18723	9.38387510786097e-06	0.000525497006040215	0.000365817853569608	CD86/MALT1/ADAM17/STAT6/IL1A/PTPRC/IL1B/ZC3H12A/NFKBIZ/CD83/ZMIZ1	11
BP	GO:0031663	lipopolysaccharide-mediated signaling pathway	6/154	60/18723	9.74677192519944e-06	0.000536568054458437	0.000373524818828339	TGFB1/CD14/MALT1/SCIMP/TNFAIP3/IL1B	6
BP	GO:0050867	positive regulation of cell activation	14/154	420/18723	1.00055144086137e-05	0.000541631846652957	0.000377049911398286	ITGB2/CDKN1A/TGFB1/CD86/MALT1/SRC/STAT6/JAK2/IL1A/PTPRC/IL1B/NFKBIZ/CD83/ZMIZ1	14
BP	GO:0034113	heterotypic cell-cell adhesion	6/154	61/18723	1.07371897782926e-05	0.000567059903229715	0.000394751319723045	ITGB2/ITGAX/CD44/IL1RN/PTPRC/IL1B	6
BP	GO:0071402	cellular response to lipoprotein particle stimulus	5/154	36/18723	1.082441933505e-05	0.000567059903229715	0.000394751319723045	ITGB2/LPL/CD9/ADAM17/ABCA1	5
BP	GO:0031214	biomineral tissue development	9/154	169/18723	1.11074236359914e-05	0.000572649396344448	0.000398642372098741	SRGN/HIF1A/TGFB1/CCR1/CEBPB/SPP1/GPNMB/P2RX7/ATF4	9
BP	GO:0050900	leukocyte migration	13/154	369/18723	1.17287345490794e-05	0.000595233278365778	0.000414363845582607	ITGB2/SLAMF8/CSF1/CCR1/CXCL16/CD9/ADAM17/SRC/PLA2G7/ICAM1/PDE4B/CXCL1/CXCL2	13
BP	GO:0110148	biomineralization	9/154	171/18723	1.22086771106802e-05	0.000610058203930602	0.000424684023218477	SRGN/HIF1A/TGFB1/CCR1/CEBPB/SPP1/GPNMB/P2RX7/ATF4	9
BP	GO:0070661	leukocyte proliferation	12/154	318/18723	1.3038942209341e-05	0.000641674004483934	0.000446692948415702	CDKN1A/CSF1/CEBPB/CD86/SDC4/MALT1/GPNMB/TNFAIP3/IL1A/PTPRC/PRKCD/IL1B	12
BP	GO:1904951	positive regulation of establishment of protein localization	12/154	319/18723	1.34536946812048e-05	0.000652202989918705	0.000454022563632804	PLK3/ITGB2/ACSL4/HIF1A/TGFB1/NPEPPS/SRC/JAK2/IL1A/PRKCD/IL1B/ZC3H12A	12
BP	GO:0045619	regulation of lymphocyte differentiation	9/154	174/18723	1.40347468531595e-05	0.000670365555574441	0.000466666195674715	SLAMF8/CD86/ID2/MALT1/PTPRC/ZC3H12A/NFKBIZ/CD83/ZMIZ1	9
BP	GO:2001237	negative regulation of extrinsic apoptotic signaling pathway	7/154	97/18723	1.53626588769561e-05	0.000723158203367442	0.000503417105533208	LMNA/SRC/TNFAIP3/IL1A/ICAM1/HSPA1B/IL1B	7
BP	GO:0048872	homeostasis of number of cells	11/154	272/18723	1.59563969303708e-05	0.000740376817569203	0.000515403618141901	SH2B2/CSF1/HIF1A/ID2/ADAM17/TNFAIP3/KRAS/JAK2/KLF13/HSPA1B/PDE4B	11
BP	GO:0030099	myeloid cell differentiation	13/154	381/18723	1.64516405960304e-05	0.000752604628956432	0.000523915848780923	CSF1/ANXA2/RBPJ/HIF1A/TGFB1/CCR1/CEBPB/RAB7B/ID2/SRC/JAK2/KLF13/HSPA1B	13
BP	GO:1905952	regulation of lipid localization	9/154	181/18723	1.92217891028002e-05	0.00085633636490503	0.000596127337249159	ANXA2/LPL/PLIN2/SPP1/TMF1/PRKCD/IL1B/ABCA1/ZC3H12A	9
BP	GO:0071243	cellular response to arsenic-containing substance	4/154	20/18723	1.92464761816709e-05	0.00085633636490503	0.000596127337249159	ZFAND2A/ZC3H12A/ATF4/ATF3	4
BP	GO:0030595	leukocyte chemotaxis	10/154	230/18723	2.11164825440006e-05	0.000926842368958295	0.000645209167916262	ITGB2/SLAMF8/CSF1/CCR1/CXCL16/ADAM17/PLA2G7/PDE4B/CXCL1/CXCL2	10
BP	GO:1903532	positive regulation of secretion by cell	11/154	282/18723	2.22919313463997e-05	0.000965389240174749	0.000672043067116723	ITGB2/ACSL4/SDC1/HIF1A/TGFB1/SDC4/SPP1/JAK2/IL1A/TMF1/IL1B	11
BP	GO:0045639	positive regulation of myeloid cell differentiation	7/154	103/18723	2.27403984532289e-05	0.000971852818106414	0.000676542602181935	CSF1/HIF1A/TGFB1/CCR1/RAB7B/ID2/HSPA1B	7
BP	GO:0032386	regulation of intracellular transport	12/154	337/18723	2.31673203472964e-05	0.000977239694649594	0.000680292605686845	NDEL1/PLK3/ITGB2/ANXA2/TGFB1/YIPF5/NPEPPS/SRC/JAK2/PRKCD/IL1B/ZC3H12A	12
BP	GO:0071706	tumor necrosis factor superfamily cytokine production	9/154	186/18723	2.38553231553969e-05	0.000980785944414294	0.000682761280983246	LPL/CD86/CD14/GPNMB/TNFAIP3/JAK2/IL1A/PTPRC/ZC3H12A	9
BP	GO:1903555	regulation of tumor necrosis factor superfamily cytokine production	9/154	186/18723	2.38553231553969e-05	0.000980785944414294	0.000682761280983246	LPL/CD86/CD14/GPNMB/TNFAIP3/JAK2/IL1A/PTPRC/ZC3H12A	9
BP	GO:0002697	regulation of immune effector process	12/154	339/18723	2.45539729962934e-05	0.000996891303649512	0.000693972815737345	ITGB2/SLAMF8/TGFB1/CD86/MALT1/SCIMP/STAT6/PTPRC/ICAM1/IL1B/ZC3H12A/NFKBIZ	12
BP	GO:0106106	cold-induced thermogenesis	8/154	144/18723	2.55390196069724e-05	0.001011594337603	0.000704208140125503	RBPJ/FABP5/CEBPB/ADAM17/STAT6/JAK2/ARRDC3/ATF4	8
BP	GO:0120161	regulation of cold-induced thermogenesis	8/154	144/18723	2.55390196069724e-05	0.001011594337603	0.000704208140125503	RBPJ/FABP5/CEBPB/ADAM17/STAT6/JAK2/ARRDC3/ATF4	8
BP	GO:0071404	cellular response to low-density lipoprotein particle stimulus	4/154	22/18723	2.86884267675457e-05	0.00112265072459022	0.000781518588417098	ITGB2/LPL/CD9/ABCA1	4
BP	GO:0032943	mononuclear cell proliferation	11/154	291/18723	2.97510641613481e-05	0.00115037448090546	0.000800818118027265	CDKN1A/CSF1/CEBPB/CD86/SDC4/MALT1/GPNMB/IL1A/PTPRC/PRKCD/IL1B	11
BP	GO:0070482	response to oxygen levels	12/154	347/18723	3.08499238721965e-05	0.00117883003219876	0.000820627077120472	PLK3/CDKN1A/LMNA/RBPJ/SLC2A1/SOD2/HIF1A/P4HB/ADAM17/NPEPPS/SRC/ICAM1	12
BP	GO:0008631	intrinsic apoptotic signaling pathway in response to oxidative stress	5/154	45/18723	3.30506992334175e-05	0.00123972146870474	0.00086301585259845	SOD2/HIF1A/P4HB/JAK2/PRKCD	5
BP	GO:0002764	immune response-regulating signaling pathway	14/154	468/18723	3.32068250545912e-05	0.00123972146870474	0.00086301585259845	SH2B2/RAB7B/CD14/MALT1/SCIMP/SRC/TNFAIP3/PTPRC/PRKCD/THEMIS2/HSPA1B/PDE4B/ZC3H12A/NFKBIZ	14
BP	GO:0002696	positive regulation of leukocyte activation	13/154	409/18723	3.44525934988344e-05	0.00127161390550243	0.000885217354491581	ITGB2/CDKN1A/TGFB1/CD86/MALT1/SRC/STAT6/IL1A/PTPRC/IL1B/NFKBIZ/CD83/ZMIZ1	13
BP	GO:0071456	cellular response to hypoxia	8/154	151/18723	3.59053373211503e-05	0.00130671878798663	0.000909655158346931	PLK3/LMNA/RBPJ/HIF1A/P4HB/NPEPPS/SRC/ICAM1	8
BP	GO:0070663	regulation of leukocyte proliferation	10/154	245/18723	3.62083408001223e-05	0.00130671878798663	0.000909655158346931	CDKN1A/CSF1/CEBPB/CD86/SDC4/GPNMB/TNFAIP3/IL1A/PTPRC/IL1B	10
BP	GO:0043618	regulation of transcription from RNA polymerase II promoter in response to stress	5/154	47/18723	4.09503530603577e-05	0.00146161260153892	0.00101748245660669	RBPJ/HIF1A/CEBPB/ATF4/ATF3	5
BP	GO:0032388	positive regulation of intracellular transport	9/154	202/18723	4.55665367041313e-05	0.00160347406201135	0.00111623745307246	PLK3/ITGB2/ANXA2/TGFB1/NPEPPS/JAK2/PRKCD/IL1B/ZC3H12A	9
BP	GO:0030278	regulation of ossification	7/154	115/18723	4.63197359863121e-05	0.00160347406201135	0.00111623745307246	CSF1/RBPJ/SRGN/HIF1A/TGFB1/CCR1/P2RX7	7
BP	GO:0051251	positive regulation of lymphocyte activation	12/154	362/18723	4.65073905311985e-05	0.00160347406201135	0.00111623745307246	CDKN1A/TGFB1/CD86/MALT1/SRC/STAT6/IL1A/PTPRC/IL1B/NFKBIZ/CD83/ZMIZ1	12
BP	GO:1990845	adaptive thermogenesis	8/154	157/18723	4.7393322029892e-05	0.00160347406201135	0.00111623745307246	RBPJ/FABP5/CEBPB/ADAM17/STAT6/JAK2/ARRDC3/ATF4	8
BP	GO:2000377	regulation of reactive oxygen species metabolic process	8/154	157/18723	4.7393322029892e-05	0.00160347406201135	0.00111623745307246	ITGB2/CDKN1A/SOD2/HIF1A/TGFB1/PRKCD/ZC3H12A/GADD45A	8
BP	GO:0001666	response to hypoxia	11/154	307/18723	4.84015391586306e-05	0.00162070308440446	0.00112823121120715	PLK3/LMNA/RBPJ/SLC2A1/SOD2/HIF1A/P4HB/ADAM17/NPEPPS/SRC/ICAM1	11
BP	GO:0070372	regulation of ERK1 and ERK2 cascade	11/154	309/18723	5.13223212376731e-05	0.00169678960781552	0.00118119784728667	PDGFA/TGFB1/CCR1/GPNMB/CD44/SCIMP/SRC/PTPRC/ICAM1/IL1B/ATF3	11
BP	GO:0002702	positive regulation of production of molecular mediator of immune response	7/154	117/18723	5.1718648760387e-05	0.00169678960781552	0.00118119784728667	TGFB1/CD86/MALT1/SCIMP/STAT6/PTPRC/IL1B	7
BP	GO:0051047	positive regulation of secretion	11/154	310/18723	5.28387099223634e-05	0.00171620129827836	0.00119471104119197	ITGB2/ACSL4/SDC1/HIF1A/TGFB1/SDC4/SPP1/JAK2/IL1A/TMF1/IL1B	11
BP	GO:0032103	positive regulation of response to external stimulus	13/154	427/18723	5.35711474480889e-05	0.0017219223783006	0.00119869369606873	NDEL1/CSF1/TGFB1/CCR1/LPL/CEBPB/SCIMP/ADAM17/SRC/PLA2G7/JAK2/IL1B/NFKBIZ	13
BP	GO:0090316	positive regulation of intracellular protein transport	8/154	160/18723	5.41975296259633e-05	0.0017219223783006	0.00119869369606873	PLK3/ITGB2/TGFB1/NPEPPS/JAK2/PRKCD/IL1B/ZC3H12A	8
BP	GO:0022612	gland morphogenesis	7/154	118/18723	5.46052970951236e-05	0.0017219223783006	0.00119869369606873	CSF1/PDGFA/TGFB1/CEBPB/SRC/TNFAIP3/STAT6	7
BP	GO:0036294	cellular response to decreased oxygen levels	8/154	161/18723	5.66388298352035e-05	0.00176887422408405	0.00123137860815807	PLK3/LMNA/RBPJ/HIF1A/P4HB/NPEPPS/SRC/ICAM1	8
BP	GO:0030282	bone mineralization	7/154	119/18723	5.76225577612189e-05	0.00178245778674704	0.00124083462727918	SRGN/HIF1A/TGFB1/CCR1/GPNMB/P2RX7/ATF4	7
BP	GO:0043370	regulation of CD4-positive, alpha-beta T cell differentiation	5/154	51/18723	6.10742401068153e-05	0.00186879543487804	0.00130093744948083	CD86/MALT1/ZC3H12A/NFKBIZ/CD83	5
BP	GO:0045637	regulation of myeloid cell differentiation	9/154	210/18723	6.15643816292951e-05	0.00186879543487804	0.00130093744948083	CSF1/HIF1A/TGFB1/CCR1/CEBPB/RAB7B/ID2/KLF13/HSPA1B	9
BP	GO:0043367	CD4-positive, alpha-beta T cell differentiation	6/154	83/18723	6.29094518465518e-05	0.0018919435147926	0.00131705168193366	CD86/MALT1/STAT6/ZC3H12A/NFKBIZ/CD83	6
BP	GO:0048732	gland development	13/154	436/18723	6.62000560734826e-05	0.00195285115406448	0.00135945173675477	CSF1/RBPJ/PDGFA/HIF1A/TGFB1/CEBPB/ID2/SRC/ARID5B/TNFAIP3/KRAS/STAT6/JAK2	13
BP	GO:0032370	positive regulation of lipid transport	6/154	84/18723	6.72931331056956e-05	0.00195285115406448	0.00135945173675477	ANXA2/SPP1/TMF1/PRKCD/IL1B/ABCA1	6
BP	GO:0032635	interleukin-6 production	8/154	165/18723	6.73396949677407e-05	0.00195285115406448	0.00135945173675477	LPL/CEBPB/RAB7B/SCIMP/TNFAIP3/IL1A/IL1B/ZC3H12A	8
BP	GO:0032675	regulation of interleukin-6 production	8/154	165/18723	6.73396949677407e-05	0.00195285115406448	0.00135945173675477	LPL/CEBPB/RAB7B/SCIMP/TNFAIP3/IL1A/IL1B/ZC3H12A	8
BP	GO:1901214	regulation of neuron death	11/154	319/18723	6.83118564180095e-05	0.00196351247474066	0.00136687347541578	ITGB2/EFNB2/CSF1/SOD2/HIF1A/CEBPB/GPNMB/KRAS/JAK2/RILPL1/ATF4	11
BP	GO:1903034	regulation of response to wounding	8/154	167/18723	7.32899014691828e-05	0.00207947035494009	0.00144759603396789	NDEL1/ANXA2/PDGFA/HBEGF/SPP1/CD9/TNFAIP3/PRKCD	8
BP	GO:0043620	regulation of DNA-templated transcription in response to stress	5/154	53/18723	7.36305678807524e-05	0.00207947035494009	0.00144759603396789	RBPJ/HIF1A/CEBPB/ATF4/ATF3	5
BP	GO:0036293	response to decreased oxygen levels	11/154	322/18723	7.42667983907175e-05	0.00207947035494009	0.00144759603396789	PLK3/LMNA/RBPJ/SLC2A1/SOD2/HIF1A/P4HB/ADAM17/NPEPPS/SRC/ICAM1	11
BP	GO:0002822	regulation of adaptive immune response based on somatic recombination of immune receptors built from immunoglobulin superfamily domains	8/154	168/18723	7.64249267010768e-05	0.00209595250967369	0.00145906986996989	TGFB1/MALT1/TNFAIP3/STAT6/PTPRC/IL1B/ZC3H12A/NFKBIZ	8
BP	GO:0050870	positive regulation of T cell activation	9/154	216/18723	7.64627357155557e-05	0.00209595250967369	0.00145906986996989	CD86/MALT1/SRC/IL1A/PTPRC/IL1B/NFKBIZ/CD83/ZMIZ1	9
BP	GO:0034103	regulation of tissue remodeling	6/154	86/18723	7.67913635009759e-05	0.00209595250967369	0.00145906986996989	TGFB1/SPP1/GPNMB/P2RX7/SRC/TNFAIP3	6
BP	GO:0070374	positive regulation of ERK1 and ERK2 cascade	9/154	217/18723	7.92186788212149e-05	0.00214418557342755	0.00149264668515763	PDGFA/TGFB1/CCR1/GPNMB/CD44/SCIMP/SRC/PTPRC/ICAM1	9
BP	GO:1990440	positive regulation of transcription from RNA polymerase II promoter in response to endoplasmic reticulum stress	3/154	11/18723	8.57881605079922e-05	0.00228884472785014	0.00159334925960011	CEBPB/ATF4/ATF3	3
BP	GO:0010876	lipid localization	13/154	448/18723	8.70159927403116e-05	0.00228884472785014	0.00159334925960011	ACSL4/ANXA2/SLC2A1/FABP5/LPL/PLIN2/SPP1/P2RX7/TMF1/PRKCD/IL1B/ABCA1/ZC3H12A	13
BP	GO:0002064	epithelial cell development	9/154	220/18723	8.79929221030812e-05	0.00228884472785014	0.00159334925960011	CDKN1A/SDC1/HIF1A/RILPL2/SRC/RILPL1/ICAM1/IL1B/ATF4	9
BP	GO:0097529	myeloid leukocyte migration	9/154	220/18723	8.79929221030812e-05	0.00228884472785014	0.00159334925960011	ITGB2/SLAMF8/CSF1/CCR1/CD9/PLA2G7/PDE4B/CXCL1/CXCL2	9
BP	GO:0061098	positive regulation of protein tyrosine kinase activity	5/154	55/18723	8.80866967306859e-05	0.00228884472785014	0.00159334925960011	CASS4/HBEGF/ADAM17/SRC/NEDD9	5
BP	GO:0070371	ERK1 and ERK2 cascade	11/154	330/18723	9.23683072187821e-05	0.00238104969719527	0.00165753654056762	PDGFA/TGFB1/CCR1/GPNMB/CD44/SCIMP/SRC/PTPRC/ICAM1/IL1B/ATF3	11
BP	GO:0000302	response to reactive oxygen species	9/154	222/18723	9.42847503834348e-05	0.00241131393106611	0.00167860459033252	PLK3/SDC1/SOD2/HIF1A/PRDX5/SRC/TNFAIP3/STAT6/PRKCD	9
BP	GO:0046849	bone remodeling	6/154	90/18723	9.89867940812717e-05	0.00249231866027884	0.00173499497092266	TGFB1/CTSK/SPP1/P2RX7/SRC/TNFAIP3	6
BP	GO:0061097	regulation of protein tyrosine kinase activity	6/154	90/18723	9.89867940812717e-05	0.00249231866027884	0.00173499497092266	CASS4/HBEGF/ADAM17/SRC/PTPRC/NEDD9	6
BP	GO:0070168	negative regulation of biomineral tissue development	4/154	30/18723	0.000102114662769143	0.00255129557441675	0.00177605097674591	SRGN/HIF1A/TGFB1/CCR1	4
BP	GO:0045582	positive regulation of T cell differentiation	6/154	91/18723	0.000105262151023129	0.00260985852307726	0.00181681880592752	CD86/MALT1/PTPRC/NFKBIZ/CD83/ZMIZ1	6
BP	GO:0071453	cellular response to oxygen levels	8/154	177/18723	0.000109991793417406	0.002706464734998	0.00188406995423117	PLK3/LMNA/RBPJ/HIF1A/P4HB/NPEPPS/SRC/ICAM1	8
BP	GO:0007569	cell aging	7/154	132/18723	0.000110916991070113	0.00270715024063763	0.00188454715999793	CDKN1A/LMNA/ID2/KRAS/ICAM1/PRKCD/ZMIZ1	7
BP	GO:0032944	regulation of mononuclear cell proliferation	9/154	227/18723	0.000111686617070641	0.00270715024063763	0.00188454715999793	CDKN1A/CSF1/CEBPB/CD86/SDC4/GPNMB/IL1A/PTPRC/IL1B	9
BP	GO:0010574	regulation of vascular endothelial growth factor production	5/154	58/18723	0.000113749110221158	0.0027367193333209	0.00190513129633565	HIF1A/TGFB1/IL1A/IL1B/ATF4	5
BP	GO:0110150	negative regulation of biomineralization	4/154	31/18723	0.000116495655001083	0.00278219034884938	0.00193678534785082	SRGN/HIF1A/TGFB1/CCR1	4
BP	GO:0009410	response to xenobiotic stimulus	13/154	462/18723	0.000118273259383102	0.00280402588668842	0.00195198587134001	SMOX/CDKN1A/SLAMF8/SOD2/LPL/PLIN2/ADAM17/SRC/BCAR3/ICAM1/PDE4B/IL1B/ABCA1	13
BP	GO:0033157	regulation of intracellular protein transport	9/154	229/18723	0.000119363213905605	0.00280936028090873	0.00195569933996369	NDEL1/PLK3/ITGB2/TGFB1/NPEPPS/JAK2/PRKCD/IL1B/ZC3H12A	9
BP	GO:0002705	positive regulation of leukocyte mediated immunity	7/154	134/18723	0.000121855476242594	0.00284668948255787	0.00198168557445369	ITGB2/TGFB1/MALT1/SCIMP/STAT6/PTPRC/IL1B	7
BP	GO:0035306	positive regulation of dephosphorylation	5/154	59/18723	0.000123463691564493	0.00284668948255787	0.00198168557445369	TGFB1/SRC/JAK2/PTPRC/PRKCD	5
BP	GO:0048660	regulation of smooth muscle cell proliferation	8/154	180/18723	0.00012357857667508	0.00284668948255787	0.00198168557445369	CDKN1A/HBEGF/SOD2/TGFB1/GNA13/ID2/TNFAIP3/JAK2	8
BP	GO:0032640	tumor necrosis factor production	8/154	181/18723	0.000128404324077266	0.00291648422799273	0.00203027227175538	LPL/CD14/GPNMB/TNFAIP3/JAK2/IL1A/PTPRC/ZC3H12A	8
BP	GO:0032680	regulation of tumor necrosis factor production	8/154	181/18723	0.000128404324077266	0.00291648422799273	0.00203027227175538	LPL/CD14/GPNMB/TNFAIP3/JAK2/IL1A/PTPRC/ZC3H12A	8
BP	GO:0043372	positive regulation of CD4-positive, alpha-beta T cell differentiation	4/154	32/18723	0.000132289698092288	0.00296328923726726	0.00206285496553347	CD86/MALT1/NFKBIZ/CD83	4
BP	GO:1900745	positive regulation of p38MAPK cascade	4/154	32/18723	0.000132289698092288	0.00296328923726726	0.00206285496553347	GADD45B/IL1B/ZC3H12A/GADD45A	4
BP	GO:0036473	cell death in response to oxidative stress	6/154	95/18723	0.000133597258359821	0.00297208147364862	0.00206897556565894	SOD2/HIF1A/P4HB/JAK2/PRKCD/ATF4	6
BP	GO:0002819	regulation of adaptive immune response	8/154	183/18723	0.000138523472224838	0.00304924510738727	0.00212269201797636	TGFB1/MALT1/TNFAIP3/STAT6/PTPRC/IL1B/ZC3H12A/NFKBIZ	8
BP	GO:0046651	lymphocyte proliferation	10/154	288/18723	0.000138943434696218	0.00304924510738727	0.00212269201797636	CDKN1A/CEBPB/CD86/SDC4/MALT1/GPNMB/IL1A/PTPRC/PRKCD/IL1B	10
BP	GO:0030879	mammary gland development	7/154	137/18723	0.000139892473180368	0.00304946814020023	0.00212284727934603	CSF1/HIF1A/CEBPB/ID2/SRC/STAT6/JAK2	7
BP	GO:0048659	smooth muscle cell proliferation	8/154	184/18723	0.000143824567235943	0.0031004312372625	0.00215832457144149	CDKN1A/HBEGF/SOD2/TGFB1/GNA13/ID2/TNFAIP3/JAK2	8
BP	GO:0001503	ossification	12/154	408/18723	0.00014444830697087	0.0031004312372625	0.00215832457144149	CSF1/RBPJ/SRGN/HIF1A/TGFB1/CCR1/CEBPB/CTSK/SPP1/GPNMB/P2RX7/ATF4	12
BP	GO:0002699	positive regulation of immune effector process	9/154	235/18723	0.000145094072679772	0.0031004312372625	0.00215832457144149	ITGB2/TGFB1/CD86/MALT1/SCIMP/STAT6/PTPRC/IL1B/NFKBIZ	9
BP	GO:0070167	regulation of biomineral tissue development	6/154	97/18723	0.000149866782449837	0.00314043425417465	0.0021861721473837	SRGN/HIF1A/TGFB1/CCR1/CEBPB/P2RX7	6
BP	GO:1990868	response to chemokine	6/154	97/18723	0.000149866782449837	0.00314043425417465	0.0021861721473837	HIF1A/CCR1/CCRL2/CXCL1/ZC3H12A/CXCL2	6
BP	GO:1990869	cellular response to chemokine	6/154	97/18723	0.000149866782449837	0.00314043425417465	0.0021861721473837	HIF1A/CCR1/CCRL2/CXCL1/ZC3H12A/CXCL2	6
BP	GO:0010573	vascular endothelial growth factor production	5/154	62/18723	0.00015645457464799	0.00323671629590237	0.00225319762885607	HIF1A/TGFB1/IL1A/IL1B/ATF4	5
BP	GO:0046824	positive regulation of nucleocytoplasmic transport	5/154	62/18723	0.00015645457464799	0.00323671629590237	0.00225319762885607	TGFB1/JAK2/PRKCD/IL1B/ZC3H12A	5
BP	GO:0002695	negative regulation of leukocyte activation	8/154	187/18723	0.000160741436167689	0.00330435559919402	0.00230028384335907	CEBPB/CD86/ID2/SDC4/GPNMB/TNFAIP3/PTPRC/ZC3H12A	8
BP	GO:0072593	reactive oxygen species metabolic process	9/154	239/18723	0.000164701486994625	0.00333597271355627	0.00232229368314716	ITGB2/CDKN1A/SOD2/HIF1A/TGFB1/PRDX5/PRKCD/ZC3H12A/GADD45A	9
BP	GO:0030183	B cell differentiation	7/154	141/18723	0.000167251251775239	0.00333597271355627	0.00232229368314716	SLAMF8/RBPJ/ID2/MALT1/ADAM17/PTPRC/KLF6	7
BP	GO:0110149	regulation of biomineralization	6/154	99/18723	0.000167666392813846	0.00333597271355627	0.00232229368314716	SRGN/HIF1A/TGFB1/CCR1/CEBPB/P2RX7	6
BP	GO:0044319	wound healing, spreading of cells	4/154	34/18723	0.00016844197198991	0.00333597271355627	0.00232229368314716	HBEGF/RHOC/CD44/ADAM17	4
BP	GO:0055094	response to lipoprotein particle	4/154	34/18723	0.00016844197198991	0.00333597271355627	0.00232229368314716	ITGB2/LPL/CD9/ABCA1	4
BP	GO:0090505	epiboly involved in wound healing	4/154	34/18723	0.00016844197198991	0.00333597271355627	0.00232229368314716	HBEGF/RHOC/CD44/ADAM17	4
BP	GO:0002460	adaptive immune response based on somatic recombination of immune receptors built from immunoglobulin superfamily domains	11/154	356/18723	0.000179520660526071	0.00353383700235563	0.00246003431457735	TGFB1/MALT1/ADAM17/TNFAIP3/STAT6/PTPRC/ICAM1/PRKCD/IL1B/ZC3H12A/NFKBIZ	11
BP	GO:0070555	response to interleukin-1	7/154	143/18723	0.000182469567129347	0.00357024791588023	0.00248538129482458	HIF1A/CEBPB/IL1RN/SRC/ICAM1/IL1B/ZC3H12A	7
BP	GO:0060576	intestinal epithelial cell development	3/154	14/18723	0.000185851010356049	0.00361463521937992	0.00251628093441408	CDKN1A/HIF1A/SRC	3
BP	GO:0090504	epiboly	4/154	35/18723	0.000188965711440048	0.00365333708784093	0.00254322273291493	HBEGF/RHOC/CD44/ADAM17	4
BP	GO:1901653	cellular response to peptide	11/154	359/18723	0.000193041748462474	0.00369571341439176	0.00257272245725742	NDEL1/SH2B2/ATP1A3/LPL/SRC/BCAR3/STAT6/JAK2/ICAM1/PRKCD/IL1B	11
BP	GO:0016050	vesicle organization	10/154	300/18723	0.000193433275999569	0.00369571341439176	0.00257272245725742	ANXA2/SDC1/EEA1/SRGN/RAB7B/SDC4/YIPF5/TMF1/ZEB2/ABCA1	10
BP	GO:0045453	bone resorption	5/154	65/18723	0.000195792896423742	0.00371892004435271	0.0025888774485577	CTSK/SPP1/P2RX7/SRC/TNFAIP3	5
BP	GO:0035710	CD4-positive, alpha-beta T cell activation	6/154	102/18723	0.000197457062952651	0.00372872407250122	0.00259570239426128	CD86/MALT1/STAT6/ZC3H12A/NFKBIZ/CD83	6
BP	GO:0070997	neuron death	11/154	361/18723	0.000202528026749789	0.00380237590105962	0.00264697414942833	ITGB2/EFNB2/CSF1/SOD2/HIF1A/CEBPB/GPNMB/KRAS/JAK2/RILPL1/ATF4	11
BP	GO:0002285	lymphocyte activation involved in immune response	8/154	194/18723	0.000206661634139494	0.00384895891135037	0.0026794023015234	TGFB1/CD86/MALT1/STAT6/PTPRC/ICAM1/ZC3H12A/NFKBIZ	8
BP	GO:0045580	regulation of T cell differentiation	7/154	146/18723	0.000207379251689137	0.00384895891135037	0.0026794023015234	CD86/MALT1/PTPRC/ZC3H12A/NFKBIZ/CD83/ZMIZ1	7
BP	GO:0042093	T-helper cell differentiation	5/154	66/18723	0.000210449221660427	0.00388374472700606	0.00270361799118778	CD86/MALT1/STAT6/ZC3H12A/NFKBIZ	5
BP	GO:0031589	cell-substrate adhesion	11/154	363/18723	0.000212406842473132	0.00389772556131488	0.00271335056575848	ITGB2/CSF1/CASS4/P4HB/SDC4/CD63/CD44/SRC/PEAK1/JAK2/NEDD9	11
BP	GO:0033002	muscle cell proliferation	9/154	248/18723	0.000217009165126564	0.00395980768725327	0.0027565682240796	CDKN1A/RBPJ/HBEGF/SOD2/TGFB1/GNA13/ID2/TNFAIP3/JAK2	9
BP	GO:0045621	positive regulation of lymphocyte differentiation	6/154	104/18723	0.000219532601045338	0.00396134382330698	0.00275763758506073	CD86/MALT1/PTPRC/NFKBIZ/CD83/ZMIZ1	6
BP	GO:0046634	regulation of alpha-beta T cell activation	6/154	104/18723	0.000219532601045338	0.00396134382330698	0.00275763758506073	CD86/MALT1/PTPRC/ZC3H12A/NFKBIZ/CD83	6
BP	GO:0046635	positive regulation of alpha-beta T cell activation	5/154	67/18723	0.000225926515190071	0.00403191934800743	0.00280676781161523	CD86/MALT1/PTPRC/NFKBIZ/CD83	5
BP	GO:2000514	regulation of CD4-positive, alpha-beta T cell activation	5/154	67/18723	0.000225926515190071	0.00403191934800743	0.00280676781161523	CD86/MALT1/ZC3H12A/NFKBIZ/CD83	5
BP	GO:0090594	inflammatory response to wounding	3/154	15/18723	0.00023091400155155	0.00409840807125373	0.00285305306489922	HIF1A/TGFB1/IL1A	3
BP	GO:0050864	regulation of B cell activation	8/154	198/18723	0.00023740773711096	0.00419076266378477	0.00291734450408662	CDKN1A/SLAMF8/TGFB1/ID2/TNFAIP3/STAT6/PTPRC/THEMIS2	8
BP	GO:0002294	CD4-positive, alpha-beta T cell differentiation involved in immune response	5/154	68/18723	0.000242255033000128	0.00422159166053033	0.00293880570612495	CD86/MALT1/STAT6/ZC3H12A/NFKBIZ	5
BP	GO:0046637	regulation of alpha-beta T cell differentiation	5/154	68/18723	0.000242255033000128	0.00422159166053033	0.00293880570612495	CD86/MALT1/ZC3H12A/NFKBIZ/CD83	5
BP	GO:0001959	regulation of cytokine-mediated signaling pathway	7/154	150/18723	0.000244790891628757	0.00422159166053033	0.00293880570612495	CSF1/HIF1A/IL1RN/ADAM17/TNFAIP3/PTPRC/HSPA1B	7
BP	GO:0022604	regulation of cell morphogenesis	10/154	309/18723	0.000245230524292423	0.00422159166053033	0.00293880570612495	ITGB2/CASS4/P4HB/RHOC/SPAG9/CD44/SRC/PLEKHO1/ICAM1/NEDD9	10
BP	GO:0042098	T cell proliferation	8/154	199/18723	0.000245652963004998	0.00422159166053033	0.00293880570612495	CEBPB/CD86/SDC4/MALT1/GPNMB/IL1A/PTPRC/IL1B	8
BP	GO:0002683	negative regulation of immune system process	12/154	434/18723	0.00025507879857983	0.00426553933914599	0.00296939930661316	SLAMF8/TGFB1/CEBPB/CD86/ID2/SDC4/GPNMB/SRC/TNFAIP3/STAT6/PTPRC/ZC3H12A	12
BP	GO:0002824	positive regulation of adaptive immune response based on somatic recombination of immune receptors built from immunoglobulin superfamily domains	6/154	107/18723	0.000256244410528474	0.00426553933914599	0.00296939930661316	TGFB1/MALT1/STAT6/PTPRC/IL1B/NFKBIZ	6
BP	GO:0007229	integrin-mediated signaling pathway	6/154	107/18723	0.000256244410528474	0.00426553933914599	0.00296939930661316	ITGB2/ITGAX/CD63/SRC/TLN1/NEDD9	6
BP	GO:1903557	positive regulation of tumor necrosis factor superfamily cytokine production	6/154	107/18723	0.000256244410528474	0.00426553933914599	0.00296939930661316	LPL/CD86/CD14/JAK2/IL1A/PTPRC	6
BP	GO:0002287	alpha-beta T cell activation involved in immune response	5/154	69/18723	0.000259465513970645	0.00426553933914599	0.00296939930661316	CD86/MALT1/STAT6/ZC3H12A/NFKBIZ	5
BP	GO:0002293	alpha-beta T cell differentiation involved in immune response	5/154	69/18723	0.000259465513970645	0.00426553933914599	0.00296939930661316	CD86/MALT1/STAT6/ZC3H12A/NFKBIZ	5
BP	GO:0010742	macrophage derived foam cell differentiation	4/154	38/18723	0.000261343081431666	0.00426553933914599	0.00296939930661316	CSF1/TGFB1/LPL/ABCA1	4
BP	GO:0030279	negative regulation of ossification	4/154	38/18723	0.000261343081431666	0.00426553933914599	0.00296939930661316	RBPJ/SRGN/HIF1A/CCR1	4
BP	GO:0090077	foam cell differentiation	4/154	38/18723	0.000261343081431666	0.00426553933914599	0.00296939930661316	CSF1/TGFB1/LPL/ABCA1	4
BP	GO:1901186	positive regulation of ERBB signaling pathway	4/154	38/18723	0.000261343081431666	0.00426553933914599	0.00296939930661316	RBPJ/HBEGF/ADAM17/BCAR3	4
BP	GO:0019722	calcium-mediated signaling	8/154	202/18723	0.000271808243545855	0.00441416587518468	0.00307286372177103	NFAT5/RCAN1/CCR1/P2RX7/NFATC1/PTPRC/CCRL2/DYRK2	8
BP	GO:0045651	positive regulation of macrophage differentiation	3/154	16/18723	0.000282490081362012	0.00456481484708366	0.00317773602914691	CSF1/TGFB1/ID2	3
BP	GO:0051090	regulation of DNA-binding transcription factor activity	12/154	440/18723	0.000288972115245473	0.00460704475346312	0.00320713382500608	RAB7B/ID2/MALT1/ARID5B/TNFAIP3/KRAS/JAK2/ICAM1/HSPA1B/IL1B/ZC3H12A/SGK1	12
BP	GO:0045622	regulation of T-helper cell differentiation	4/154	39/18723	0.00028935872220027	0.00460704475346312	0.00320713382500608	CD86/MALT1/ZC3H12A/NFKBIZ	4
BP	GO:2000516	positive regulation of CD4-positive, alpha-beta T cell activation	4/154	39/18723	0.00028935872220027	0.00460704475346312	0.00320713382500608	CD86/MALT1/NFKBIZ/CD83	4
BP	GO:0032611	interleukin-1 beta production	6/154	110/18723	0.00029762044197815	0.00469257861915064	0.0032666771045941	LPL/MALT1/P2RX7/TNFAIP3/JAK2/ZC3H12A	6
BP	GO:0032651	regulation of interleukin-1 beta production	6/154	110/18723	0.00029762044197815	0.00469257861915064	0.0032666771045941	LPL/MALT1/P2RX7/TNFAIP3/JAK2/ZC3H12A	6
BP	GO:0046631	alpha-beta T cell activation	7/154	156/18723	0.000310928655749832	0.00487872596075099	0.00339626113679451	CD86/MALT1/STAT6/PTPRC/ZC3H12A/NFKBIZ/CD83	7
BP	GO:0010543	regulation of platelet activation	4/154	40/18723	0.000319465339796738	0.00498571974122611	0.00347074345480739	PDGFA/CD9/JAK2/PRKCD	4
BP	GO:0002262	myeloid cell homeostasis	7/154	157/18723	0.00032322697132343	0.00498571974122611	0.00347074345480739	HIF1A/ID2/ADAM17/JAK2/KLF13/HSPA1B/PDE4B	7
BP	GO:0051250	negative regulation of lymphocyte activation	7/154	157/18723	0.00032322697132343	0.00498571974122611	0.00347074345480739	CEBPB/CD86/ID2/SDC4/GPNMB/TNFAIP3/ZC3H12A	7
BP	GO:0071496	cellular response to external stimulus	10/154	320/18723	0.000323887581711425	0.00498571974122611	0.00347074345480739	CDKN1A/SLC2A1/LPL/PTPRC/ICAM1/IL1B/ZC3H12A/GADD45A/ATF4/ATF3	10
BP	GO:0002821	positive regulation of adaptive immune response	6/154	112/18723	0.000327995427503069	0.00499997961256072	0.00348067027734652	TGFB1/MALT1/STAT6/PTPRC/IL1B/NFKBIZ	6
BP	GO:0046632	alpha-beta T cell differentiation	6/154	112/18723	0.000327995427503069	0.00499997961256072	0.00348067027734652	CD86/MALT1/STAT6/ZC3H12A/NFKBIZ/CD83	6
BP	GO:0002573	myeloid leukocyte differentiation	8/154	208/18723	0.000330971556865934	0.00499997961256072	0.00348067027734652	CSF1/ANXA2/RBPJ/TGFB1/CCR1/CEBPB/ID2/SRC	8
BP	GO:1901215	negative regulation of neuron death	8/154	208/18723	0.000330971556865934	0.00499997961256072	0.00348067027734652	CSF1/SOD2/HIF1A/CEBPB/GPNMB/KRAS/JAK2/ATF4	8
BP	GO:0060644	mammary gland epithelial cell differentiation	3/154	17/18723	0.000340958385019952	0.00510286981030918	0.00355229594002597	HIF1A/CEBPB/ID2	3
BP	GO:0072673	lamellipodium morphogenesis	3/154	17/18723	0.000340958385019952	0.00510286981030918	0.00355229594002597	CD44/SRC/PLEKHO1	3
BP	GO:0032868	response to insulin	9/154	264/18723	0.000343990451504935	0.00510286981030918	0.00355229594002597	NDEL1/SH2B2/SLC2A1/LPL/SRC/BCAR3/ICAM1/PRKCD/IL1B	9
BP	GO:0071347	cellular response to interleukin-1	6/154	113/18723	0.000344066652850281	0.00510286981030918	0.00355229594002597	HIF1A/CEBPB/IL1RN/ICAM1/IL1B/ZC3H12A	6
BP	GO:0042307	positive regulation of protein import into nucleus	4/154	41/18723	0.000351751719171271	0.00519313447212859	0.00361513250133919	TGFB1/JAK2/PRKCD/ZC3H12A	4
BP	GO:0050727	regulation of inflammatory response	11/154	386/18723	0.000358699212940684	0.00527174227887486	0.00366985429576847	SLAMF8/LPL/CEBPB/SRC/TNFAIP3/PLA2G7/JAK2/PTPRC/PRKCD/IL1B/NFKBIZ	11
BP	GO:0002286	T cell activation involved in immune response	6/154	114/18723	0.000360748189432914	0.00527797351026174	0.00367419208583168	CD86/MALT1/STAT6/ICAM1/ZC3H12A/NFKBIZ	6
BP	GO:0002292	T cell differentiation involved in immune response	5/154	75/18723	0.000383029824246695	0.00557883797826576	0.00388363494209063	CD86/MALT1/STAT6/ZC3H12A/NFKBIZ	5
BP	GO:0060759	regulation of response to cytokine stimulus	7/154	162/18723	0.00039070999512151	0.0056652949292619	0.00394382081541825	CSF1/HIF1A/IL1RN/ADAM17/TNFAIP3/PTPRC/HSPA1B	7
BP	GO:0008286	insulin receptor signaling pathway	6/154	116/18723	0.000396006975145692	0.00571658069010315	0.00397952272567461	NDEL1/SH2B2/SRC/BCAR3/PRKCD/IL1B	6
BP	GO:0030730	sequestering of triglyceride	3/154	18/18723	0.000406687560558431	0.00579351402058677	0.0040330788553994	LPL/PLIN2/IL1B	3
BP	GO:0031649	heat generation	3/154	18/18723	0.000406687560558431	0.00579351402058677	0.0040330788553994	IL1A/IL1B/ARRDC3	3
BP	GO:0097709	connective tissue replacement	3/154	18/18723	0.000406687560558431	0.00579351402058677	0.0040330788553994	HIF1A/TGFB1/IL1A	3
BP	GO:0002700	regulation of production of molecular mediator of immune response	7/154	164/18723	0.000420670523508292	0.00589968180715804	0.00410698616858163	TGFB1/CD86/MALT1/SCIMP/STAT6/PTPRC/IL1B	7
BP	GO:0031952	regulation of protein autophosphorylation	4/154	43/18723	0.000423222247865709	0.00589968180715804	0.00410698616858163	PDGFA/GPNMB/SRC/PTPRC	4
BP	GO:0033173	calcineurin-NFAT signaling cascade	4/154	43/18723	0.000423222247865709	0.00589968180715804	0.00410698616858163	NFAT5/RCAN1/NFATC1/DYRK2	4
BP	GO:0034142	toll-like receptor 4 signaling pathway	4/154	43/18723	0.000423222247865709	0.00589968180715804	0.00410698616858163	RAB7B/CD14/SCIMP/TNFAIP3	4
BP	GO:1904591	positive regulation of protein import	4/154	43/18723	0.000423222247865709	0.00589968180715804	0.00410698616858163	TGFB1/JAK2/PRKCD/ZC3H12A	4
BP	GO:0030500	regulation of bone mineralization	5/154	78/18723	0.000459348696643994	0.00633080457218895	0.00440710663114527	SRGN/HIF1A/TGFB1/CCR1/P2RX7	5
BP	GO:0045124	regulation of bone resorption	4/154	44/18723	0.000462587130424328	0.00633080457218895	0.00440710663114527	SPP1/P2RX7/SRC/TNFAIP3	4
BP	GO:0050999	regulation of nitric-oxide synthase activity	4/154	44/18723	0.000462587130424328	0.00633080457218895	0.00440710663114527	HIF1A/KRAS/IL1A/IL1B	4
BP	GO:0002366	leukocyte activation involved in immune response	9/154	275/18723	0.000462810779117872	0.00633080457218895	0.00440710663114527	ITGB2/TGFB1/CD86/MALT1/STAT6/PTPRC/ICAM1/ZC3H12A/NFKBIZ	9
BP	GO:0006869	lipid transport	11/154	398/18723	0.000463895162617293	0.00633080457218895	0.00440710663114527	ACSL4/ANXA2/SLC2A1/FABP5/PLIN2/SPP1/P2RX7/TMF1/PRKCD/IL1B/ABCA1	11
BP	GO:0010544	negative regulation of platelet activation	3/154	19/18723	0.000480035944055281	0.00649648644288147	0.00452244389399449	PDGFA/CD9/PRKCD	3
BP	GO:2000319	regulation of T-helper 17 cell differentiation	3/154	19/18723	0.000480035944055281	0.00649648644288147	0.00452244389399449	MALT1/ZC3H12A/NFKBIZ	3
BP	GO:0010810	regulation of cell-substrate adhesion	8/154	221/18723	0.000495543252351043	0.00665693203326222	0.00463413598893157	CSF1/CASS4/P4HB/SDC4/SRC/PEAK1/JAK2/NEDD9	8
BP	GO:0038127	ERBB signaling pathway	6/154	121/18723	0.00049599062563099	0.00665693203326222	0.00463413598893157	RBPJ/HBEGF/TGFB1/ADAM17/SRC/BCAR3	6
BP	GO:0035307	positive regulation of protein dephosphorylation	4/154	45/18723	0.000504493123711245	0.00671554781071362	0.00467494059418358	TGFB1/JAK2/PTPRC/PRKCD	4
BP	GO:2000273	positive regulation of signaling receptor activity	4/154	45/18723	0.000504493123711245	0.00671554781071362	0.00467494059418358	HBEGF/HIF1A/ADAM17/JAK2	4
BP	GO:0002263	cell activation involved in immune response	9/154	279/18723	0.000513617212998635	0.00680909676661047	0.00474006347377472	ITGB2/TGFB1/CD86/MALT1/STAT6/PTPRC/ICAM1/ZC3H12A/NFKBIZ	9
BP	GO:0048145	regulation of fibroblast proliferation	5/154	80/18723	0.000516240569324044	0.00681605434619713	0.00474490690161765	CDKN1A/ANXA2/PDGFA/FTH1/ZMIZ1	5
BP	GO:0042129	regulation of T cell proliferation	7/154	171/18723	0.000540299803289593	0.00702971334223064	0.00489364281148283	CEBPB/CD86/SDC4/GPNMB/IL1A/PTPRC/IL1B	7
BP	GO:0010811	positive regulation of cell-substrate adhesion	6/154	123/18723	0.000541080152573171	0.00702971334223064	0.00489364281148283	CSF1/CASS4/P4HB/SDC4/JAK2/NEDD9	6
BP	GO:0030168	platelet activation	6/154	123/18723	0.000541080152573171	0.00702971334223064	0.00489364281148283	PDGFA/CD9/SRC/JAK2/TLN1/PRKCD	6
BP	GO:0050852	T cell receptor signaling pathway	6/154	123/18723	0.000541080152573171	0.00702971334223064	0.00489364281148283	MALT1/PTPRC/THEMIS2/PDE4B/ZC3H12A/NFKBIZ	6
BP	GO:0001933	negative regulation of protein phosphorylation	10/154	342/18723	0.000545222369801356	0.00704502505123722	0.00490430185703187	GADD45B/CDKN1A/TGFB1/SPAG9/TNFAIP3/PTPRC/PRKCD/IL1B/ZC3H12A/GADD45A	10
BP	GO:0048144	fibroblast proliferation	5/154	81/18723	0.000546596771216681	0.00704502505123722	0.00490430185703187	CDKN1A/ANXA2/PDGFA/FTH1/ZMIZ1	5
BP	GO:0050670	regulation of lymphocyte proliferation	8/154	225/18723	0.000557768050904124	0.00713320067381508	0.00496568416105613	CDKN1A/CEBPB/CD86/SDC4/GPNMB/IL1A/PTPRC/IL1B	8
BP	GO:0006883	cellular sodium ion homeostasis	3/154	20/18723	0.000561351732503564	0.00713320067381508	0.00496568416105613	ATP1A3/IL1A/ATP1B3	3
BP	GO:0032930	positive regulation of superoxide anion generation	3/154	20/18723	0.000561351732503564	0.00713320067381508	0.00496568416105613	ITGB2/TGFB1/PRKCD	3
BP	GO:0031667	response to nutrient levels	12/154	474/18723	0.0005622227132071	0.00713320067381508	0.00496568416105613	ACSL4/CDKN1A/SLC2A1/SOD2/LPL/SPP1/SRC/ICAM1/ABCA1/ZC3H12A/ATF4/ATF3	12
BP	GO:0002703	regulation of leukocyte mediated immunity	8/154	226/18723	0.000574273069532886	0.00725773902662574	0.00505237990316052	ITGB2/TGFB1/MALT1/SCIMP/STAT6/PTPRC/ICAM1/IL1B	8
BP	GO:0120163	negative regulation of cold-induced thermogenesis	4/154	47/18723	0.00059629521597004	0.00747786433000266	0.00520561724813512	RBPJ/ADAM17/ARRDC3/ATF4	4
BP	GO:1900744	regulation of p38MAPK cascade	4/154	47/18723	0.00059629521597004	0.00747786433000266	0.00520561724813512	GADD45B/IL1B/ZC3H12A/GADD45A	4
BP	GO:0043434	response to peptide hormone	11/154	414/18723	0.000643384724316994	0.00801308408522379	0.00557820346612027	NDEL1/SH2B2/SLC2A1/LPL/SRC/BCAR3/STAT6/JAK2/ICAM1/PRKCD/IL1B	11
BP	GO:0048146	positive regulation of fibroblast proliferation	4/154	48/18723	0.00064637562510118	0.00801308408522379	0.00557820346612027	CDKN1A/ANXA2/PDGFA/ZMIZ1	4
BP	GO:0097720	calcineurin-mediated signaling	4/154	48/18723	0.00064637562510118	0.00801308408522379	0.00557820346612027	NFAT5/RCAN1/NFATC1/DYRK2	4
BP	GO:0030502	negative regulation of bone mineralization	3/154	21/18723	0.000650973154336815	0.00803939469690485	0.00559651925361408	SRGN/HIF1A/CCR1	3
BP	GO:0032612	interleukin-1 production	6/154	128/18723	0.000667799474014746	0.00815418305112742	0.00567642766198525	LPL/MALT1/P2RX7/TNFAIP3/JAK2/ZC3H12A	6
BP	GO:0032652	regulation of interleukin-1 production	6/154	128/18723	0.000667799474014746	0.00815418305112742	0.00567642766198525	LPL/MALT1/P2RX7/TNFAIP3/JAK2/ZC3H12A	6
BP	GO:0035303	regulation of dephosphorylation	6/154	128/18723	0.000667799474014746	0.00815418305112742	0.00567642766198525	RCAN1/TGFB1/SRC/JAK2/PTPRC/PRKCD	6
BP	GO:0071375	cellular response to peptide hormone stimulus	9/154	290/18723	0.000677417778913598	0.00824064773749576	0.00573661892019085	NDEL1/SH2B2/LPL/SRC/BCAR3/STAT6/JAK2/PRKCD/IL1B	9
BP	GO:0002429	immune response-activating cell surface receptor signaling pathway	9/154	291/18723	0.000694212930713196	0.0083821695128493	0.00583513744931303	SH2B2/MALT1/SRC/PTPRC/PRKCD/THEMIS2/PDE4B/ZC3H12A/NFKBIZ	9
BP	GO:0002757	immune response-activating signal transduction	9/154	291/18723	0.000694212930713196	0.0083821695128493	0.00583513744931303	SH2B2/MALT1/SRC/PTPRC/PRKCD/THEMIS2/PDE4B/ZC3H12A/NFKBIZ	9
BP	GO:0030195	negative regulation of blood coagulation	4/154	49/18723	0.000699365659073405	0.00841310985433489	0.00585667616253284	ANXA2/PDGFA/CD9/PRKCD	4
BP	GO:0015908	fatty acid transport	5/154	86/18723	0.000718940765804514	0.00861667751783417	0.00599838712351173	ACSL4/SLC2A1/FABP5/PLIN2/IL1B	5
BP	GO:0043409	negative regulation of MAPK cascade	7/154	180/18723	0.000732312141836585	0.0087446685172251	0.00608748638028245	DUSP2/P2RX7/DUSP5/PTPRC/PRKCD/IL1B/ATF3	7
BP	GO:0045624	positive regulation of T-helper cell differentiation	3/154	22/18723	0.000749228637637227	0.00875900268041243	0.00609746492012117	CD86/MALT1/NFKBIZ	3
BP	GO:1901522	positive regulation of transcription from RNA polymerase II promoter involved in cellular response to chemical stimulus	3/154	22/18723	0.000749228637637227	0.00875900268041243	0.00609746492012117	RBPJ/HIF1A/ATF4	3
BP	GO:0001961	positive regulation of cytokine-mediated signaling pathway	4/154	50/18723	0.00075535815977861	0.00875900268041243	0.00609746492012117	CSF1/HIF1A/ADAM17/HSPA1B	4
BP	GO:0002639	positive regulation of immunoglobulin production	4/154	50/18723	0.00075535815977861	0.00875900268041243	0.00609746492012117	TGFB1/CD86/STAT6/PTPRC	4
BP	GO:0046638	positive regulation of alpha-beta T cell differentiation	4/154	50/18723	0.00075535815977861	0.00875900268041243	0.00609746492012117	CD86/MALT1/NFKBIZ/CD83	4
BP	GO:1900047	negative regulation of hemostasis	4/154	50/18723	0.00075535815977861	0.00875900268041243	0.00609746492012117	ANXA2/PDGFA/CD9/PRKCD	4
BP	GO:0001776	leukocyte homeostasis	5/154	87/18723	0.000757783175245041	0.00875900268041243	0.00609746492012117	SH2B2/HIF1A/ADAM17/TNFAIP3/PDE4B	5
BP	GO:0019915	lipid storage	5/154	87/18723	0.000757783175245041	0.00875900268041243	0.00609746492012117	LPL/PLIN2/IL1B/ABCA1/ZC3H12A	5
BP	GO:1900182	positive regulation of protein localization to nucleus	5/154	87/18723	0.000757783175245041	0.00875900268041243	0.00609746492012117	TGFB1/SRC/JAK2/PRKCD/ZC3H12A	5
BP	GO:0046879	hormone secretion	9/154	295/18723	0.000764834334885126	0.00880915574364145	0.00613237831777996	ACSL4/HIF1A/NIBAN2/SPP1/IL1RN/CCDC186/JAK2/TMF1/IL1B	9
BP	GO:0071900	regulation of protein serine/threonine kinase activity	10/154	359/18723	0.00079176837453501	0.00908715081445128	0.00632590094290944	CDKN1A/PDGFA/TGFB1/ADAM17/SRC/TNFAIP3/KRAS/PRKCD/IL1B/GADD45A	10
BP	GO:0070098	chemokine-mediated signaling pathway	5/154	88/18723	0.000798171985624651	0.00912838946939742	0.00635460869207469	HIF1A/CCR1/CCRL2/CXCL1/CXCL2	5
BP	GO:0046850	regulation of bone remodeling	4/154	51/18723	0.000814446152942168	0.00928182843774092	0.00646142321890961	SPP1/P2RX7/SRC/TNFAIP3	4
BP	GO:0010720	positive regulation of cell development	9/154	298/18723	0.000821559796867954	0.00933016160918571	0.00649506972275438	NDEL1/CASS4/HIF1A/TGFB1/P4HB/NIBAN2/ID2/NEDD9/IL1B	9
BP	GO:0031331	positive regulation of cellular catabolic process	11/154	427/18723	0.000828876573901621	0.00938045683635006	0.00653008208597353	PLK3/ZFAND2A/HIF1A/P2RX7/TMTC3/TNFAIP3/SAMD4A/PRKCD/HSPA1B/IL1B/ZC3H12A	11
BP	GO:0061041	regulation of wound healing	6/154	134/18723	0.000848946959165428	0.00957423515058788	0.00666497831976367	ANXA2/PDGFA/HBEGF/CD9/TNFAIP3/PRKCD	6
BP	GO:0060575	intestinal epithelial cell differentiation	3/154	23/18723	0.000856436976054687	0.00959209413181249	0.00667741061548264	CDKN1A/HIF1A/SRC	3
BP	GO:0140112	extracellular vesicle biogenesis	3/154	23/18723	0.000856436976054687	0.00959209413181249	0.00667741061548264	SDC1/SDC4/ARRDC4	3
BP	GO:0035304	regulation of protein dephosphorylation	5/154	90/18723	0.000883743343729737	0.00983013143984311	0.00684311716774144	RCAN1/TGFB1/JAK2/PTPRC/PRKCD	5
BP	GO:0070664	negative regulation of leukocyte proliferation	5/154	90/18723	0.000883743343729737	0.00983013143984311	0.00684311716774144	CEBPB/CD86/SDC4/GPNMB/TNFAIP3	5
BP	GO:1903320	regulation of protein modification by small protein conjugation or removal	8/154	242/18723	0.00089669315915009	0.00994013440586857	0.00691969429083669	HIF1A/MALT1/ARRDC4/TNFAIP3/HSPA1B/ZC3H12A/ARRDC3/ZMIZ1	8
BP	GO:1900180	regulation of protein localization to nucleus	6/154	136/18723	0.000917057825093338	0.0101313054962693	0.00705277553992299	LMNA/TGFB1/SRC/JAK2/PRKCD/ZC3H12A	6
BP	GO:0050819	negative regulation of coagulation	4/154	53/18723	0.00094228134918987	0.0103746773632837	0.00722219567550344	ANXA2/PDGFA/CD9/PRKCD	4
BP	GO:0032928	regulation of superoxide anion generation	3/154	24/18723	0.000972907492464221	0.0106397425438511	0.00740671732700034	ITGB2/TGFB1/PRKCD	3
BP	GO:0045649	regulation of macrophage differentiation	3/154	24/18723	0.000972907492464221	0.0106397425438511	0.00740671732700034	CSF1/TGFB1/ID2	3
BP	GO:0032946	positive regulation of mononuclear cell proliferation	6/154	138/18723	0.000989302671627605	0.0107518024015408	0.00748472632826988	CDKN1A/CSF1/CD86/IL1A/PTPRC/IL1B	6
BP	GO:0009914	hormone transport	9/154	306/18723	0.000989774913196024	0.0107518024015408	0.00748472632826988	ACSL4/HIF1A/NIBAN2/SPP1/IL1RN/CCDC186/JAK2/TMF1/IL1B	9
BP	GO:0031668	cellular response to extracellular stimulus	8/154	246/18723	0.00099655937538691	0.0107894161708556	0.00751091066081081	CDKN1A/SLC2A1/LPL/PTPRC/ICAM1/ZC3H12A/ATF4/ATF3	8
BP	GO:0032755	positive regulation of interleukin-6 production	5/154	93/18723	0.00102467167899552	0.0110569223035796	0.00769713154916027	LPL/RAB7B/SCIMP/IL1A/IL1B	5
BP	GO:0000079	regulation of cyclin-dependent protein serine/threonine kinase activity	5/154	94/18723	0.00107515853366796	0.0114614698956127	0.00797875205333683	CDKN1A/ADAM17/SRC/TNFAIP3/GADD45A	5
BP	GO:0030316	osteoclast differentiation	5/154	94/18723	0.00107515853366796	0.0114614698956127	0.00797875205333683	CSF1/ANXA2/CCR1/CEBPB/SRC	5
BP	GO:1903035	negative regulation of response to wounding	5/154	94/18723	0.00107515853366796	0.0114614698956127	0.00797875205333683	ANXA2/PDGFA/SPP1/CD9/PRKCD	5
BP	GO:0045936	negative regulation of phosphate metabolic process	11/154	441/18723	0.0010762771915523	0.0114614698956127	0.00797875205333683	GADD45B/CDKN1A/PDGFA/TGFB1/SPAG9/TNFAIP3/PTPRC/PRKCD/IL1B/ZC3H12A/GADD45A	11
BP	GO:0038066	p38MAPK cascade	4/154	55/18723	0.00108361732019607	0.0114644594657877	0.00798083320343273	GADD45B/IL1B/ZC3H12A/GADD45A	4
BP	GO:0048016	inositol phosphate-mediated signaling	4/154	55/18723	0.00108361732019607	0.0114644594657877	0.00798083320343273	NFAT5/RCAN1/NFATC1/DYRK2	4
BP	GO:0010563	negative regulation of phosphorus metabolic process	11/154	442/18723	0.0010960615814661	0.011466573552621	0.00798230489727439	GADD45B/CDKN1A/PDGFA/TGFB1/SPAG9/TNFAIP3/PTPRC/PRKCD/IL1B/ZC3H12A/GADD45A	11
BP	GO:0090330	regulation of platelet aggregation	3/154	25/18723	0.00109894020038914	0.011466573552621	0.00798230489727439	CD9/JAK2/PRKCD	3
BP	GO:1904996	positive regulation of leukocyte adhesion to vascular endothelial cell	3/154	25/18723	0.00109894020038914	0.011466573552621	0.00798230489727439	NFAT5/ITGB2/ICAM1	3
BP	GO:2000316	regulation of T-helper 17 type immune response	3/154	25/18723	0.00109894020038914	0.011466573552621	0.00798230489727439	MALT1/ZC3H12A/NFKBIZ	3
BP	GO:0002253	activation of immune response	10/154	375/18723	0.00110146888805965	0.011466573552621	0.00798230489727439	SH2B2/MALT1/SRC/PTPRC/PRKCD/THEMIS2/PDE4B/IL1B/ZC3H12A/NFKBIZ	10
BP	GO:0050729	positive regulation of inflammatory response	6/154	142/18723	0.00114686131777951	0.0119009762305043	0.00828470862818356	LPL/CEBPB/PLA2G7/JAK2/IL1B/NFKBIZ	6
BP	GO:0048008	platelet-derived growth factor receptor signaling pathway	4/154	56/18723	0.00115958127367191	0.0119565713551948	0.0083234104456049	PDGFA/SRC/ARID5B/JAK2	4
BP	GO:0055078	sodium ion homeostasis	4/154	56/18723	0.00115958127367191	0.0119565713551948	0.0083234104456049	ATP1A3/IL1A/ATP1B3/MLLT6	4
BP	GO:0060249	anatomical structure homeostasis	9/154	314/18723	0.00118495010761427	0.0121437314545469	0.0084536994958409	CSF1/SLC2A1/HIF1A/CTSK/SPP1/P2RX7/SRC/TNFAIP3/KRAS	9
BP	GO:0038061	NIK/NF-kappaB signaling	6/154	143/18723	0.00118909745284448	0.0121437314545469	0.0084536994958409	NFAT5/CD86/CD14/MALT1/IL1B/ZC3H12A	6
BP	GO:0034612	response to tumor necrosis factor	8/154	253/18723	0.00119263684423459	0.0121437314545469	0.0084536994958409	CXCL16/CD14/ADAM17/TNFAIP3/JAK2/ICAM1/HSPA1B/ZC3H12A	8
BP	GO:0050878	regulation of body fluid levels	10/154	379/18723	0.00119268791071442	0.0121437314545469	0.0084536994958409	ANXA2/PDGFA/HIF1A/CD9/COPA/SRC/JAK2/TLN1/MLLT6/PRKCD	10
BP	GO:0071674	mononuclear cell migration	7/154	196/18723	0.0012038390626975	0.0122189664863796	0.00850607337721785	SLAMF8/CSF1/CCR1/CXCL16/ADAM17/PLA2G7/ICAM1	7
BP	GO:0002768	immune response-regulating cell surface receptor signaling pathway	9/154	315/18723	0.00121139396102621	0.0122573445028446	0.00853278973039609	SH2B2/MALT1/SRC/PTPRC/PRKCD/THEMIS2/PDE4B/ZC3H12A/NFKBIZ	9
BP	GO:0033598	mammary gland epithelial cell proliferation	3/154	26/18723	0.00123482596321681	0.0123463863533404	0.00859477504763261	CEBPB/ID2/STAT6	3
BP	GO:0034114	regulation of heterotypic cell-cell adhesion	3/154	26/18723	0.00123482596321681	0.0123463863533404	0.00859477504763261	CD44/IL1RN/IL1B	3
BP	GO:0002011	morphogenesis of an epithelial sheet	4/154	57/18723	0.00123920010812468	0.0123463863533404	0.00859477504763261	HBEGF/RHOC/CD44/ADAM17	4
BP	GO:0010883	regulation of lipid storage	4/154	57/18723	0.00123920010812468	0.0123463863533404	0.00859477504763261	LPL/PLIN2/ABCA1/ZC3H12A	4
BP	GO:0060760	positive regulation of response to cytokine stimulus	4/154	57/18723	0.00123920010812468	0.0123463863533404	0.00859477504763261	CSF1/HIF1A/ADAM17/HSPA1B	4
BP	GO:1904029	regulation of cyclin-dependent protein kinase activity	5/154	98/18723	0.00129573204500812	0.0128309075676414	0.00893206814081339	CDKN1A/ADAM17/SRC/TNFAIP3/GADD45A	5
BP	GO:2001243	negative regulation of intrinsic apoptotic signaling pathway	5/154	98/18723	0.00129573204500812	0.0128309075676414	0.00893206814081339	SOD2/HIF1A/CD44/SRC/GRINA	5
BP	GO:0014706	striated muscle tissue development	10/154	384/18723	0.00131530762387778	0.0129820233502309	0.00903726541233338	IGSF8/EFNB2/LMNA/RBPJ/RCAN1/TGFB1/NIBAN2/HIVEP3/ID2/ATF3	10
BP	GO:0002763	positive regulation of myeloid leukocyte differentiation	4/154	58/18723	0.00132256684871013	0.0129820233502309	0.00903726541233338	CSF1/TGFB1/CCR1/ID2	4
BP	GO:0042542	response to hydrogen peroxide	6/154	146/18723	0.00132298329092562	0.0129820233502309	0.00903726541233338	SDC1/SOD2/SRC/TNFAIP3/STAT6/PRKCD	6
BP	GO:0042326	negative regulation of phosphorylation	10/154	385/18723	0.00134102450969556	0.0131194205044915	0.0091329126405392	GADD45B/CDKN1A/TGFB1/SPAG9/TNFAIP3/PTPRC/PRKCD/IL1B/ZC3H12A/GADD45A	10
BP	GO:0002433	immune response-regulating cell surface receptor signaling pathway involved in phagocytosis	3/154	27/18723	0.00138084665123371	0.0133481842952592	0.00929216355529449	SRC/PTPRC/PRKCD	3
BP	GO:0031954	positive regulation of protein autophosphorylation	3/154	27/18723	0.00138084665123371	0.0133481842952592	0.00929216355529449	PDGFA/GPNMB/SRC	3
BP	GO:0038096	Fc-gamma receptor signaling pathway involved in phagocytosis	3/154	27/18723	0.00138084665123371	0.0133481842952592	0.00929216355529449	SRC/PTPRC/PRKCD	3
BP	GO:0045830	positive regulation of isotype switching	3/154	27/18723	0.00138084665123371	0.0133481842952592	0.00929216355529449	TGFB1/STAT6/PTPRC	3
BP	GO:0009314	response to radiation	11/154	456/18723	0.00140611431533334	0.0135072185610734	0.00940287317513148	PLK3/CDKN1A/SOD2/HIF1A/ID2/KRAS/PTPRC/ICAM1/PRKCD/GADD45A/ATF4	11
BP	GO:0032768	regulation of monooxygenase activity	4/154	59/18723	0.001409774351048	0.0135072185610734	0.00940287317513148	HIF1A/KRAS/IL1A/IL1B	4
BP	GO:0048010	vascular endothelial growth factor receptor signaling pathway	4/154	59/18723	0.001409774351048	0.0135072185610734	0.00940287317513148	HIF1A/NIBAN2/SRC/IL1B	4
BP	GO:0051091	positive regulation of DNA-binding transcription factor activity	8/154	260/18723	0.00141836339517381	0.0135105534784988	0.00940519473418962	RAB7B/MALT1/ARID5B/KRAS/JAK2/ICAM1/HSPA1B/IL1B	8
BP	GO:0097530	granulocyte migration	6/154	148/18723	0.0014184417291158	0.0135105534784988	0.00940519473418962	ITGB2/SLAMF8/CSF1/PDE4B/CXCL1/CXCL2	6
BP	GO:0032368	regulation of lipid transport	6/154	149/18723	0.00146809808987589	0.0139426391693476	0.00970598552494123	ANXA2/SPP1/TMF1/PRKCD/IL1B/ABCA1	6
BP	GO:0032869	cellular response to insulin stimulus	7/154	203/18723	0.00147312945826386	0.0139496340537639	0.00971085492205239	NDEL1/SH2B2/LPL/SRC/BCAR3/PRKCD/IL1B	7
BP	GO:0042306	regulation of protein import into nucleus	4/154	60/18723	0.00150091526231214	0.0141502459499608	0.00985050826436215	TGFB1/JAK2/PRKCD/ZC3H12A	4
BP	GO:0060562	epithelial tube morphogenesis	9/154	325/18723	0.00150302797190163	0.0141502459499608	0.00985050826436215	AHI1/CSF1/RBPJ/HIF1A/ITGAX/TGFB1/SDC4/SRC/KRAS	9
BP	GO:0071383	cellular response to steroid hormone stimulus	7/154	204/18723	0.00151515257025521	0.014218838146243	0.00989825782283184	ATP1A3/UFSP2/SRC/JAK2/TMF1/ICAM1/ZMIZ1	7
BP	GO:0070665	positive regulation of leukocyte proliferation	6/154	150/18723	0.00151906922313618	0.014218838146243	0.00989825782283184	CDKN1A/CSF1/CD86/IL1A/PTPRC/IL1B	6
BP	GO:0010884	positive regulation of lipid storage	3/154	28/18723	0.00153727529650624	0.014306791298144	0.00995948525681014	LPL/PLIN2/ZC3H12A	3
BP	GO:0038094	Fc-gamma receptor signaling pathway	3/154	28/18723	0.00153727529650624	0.014306791298144	0.00995948525681014	SRC/PTPRC/PRKCD	3
BP	GO:0007517	muscle organ development	9/154	327/18723	0.00156762595444634	0.0145408408135217	0.0101224157594778	IGSF8/RBPJ/HBEGF/RCAN1/TGFB1/NIBAN2/HIVEP3/ARID5B/ATF3	9
BP	GO:0044409	entry into host	6/154	151/18723	0.00157137780958932	0.0145408408135217	0.0101224157594778	EFNB2/P4HB/CD86/SRC/ICAM1/HSPA1B	6
BP	GO:0030522	intracellular receptor signaling pathway	8/154	265/18723	0.00159945430654044	0.0147586011012595	0.0102740067298112	FABP5/UFSP2/SRC/TNFAIP3/JAK2/TMF1/HSPA1B/ZMIZ1	8
BP	GO:0032760	positive regulation of tumor necrosis factor production	5/154	103/18723	0.00161642636419899	0.0148729541952361	0.0103536121374666	LPL/CD14/JAK2/IL1A/PTPRC	5
BP	GO:0051092	positive regulation of NF-kappaB transcription factor activity	6/154	152/18723	0.00162504666405823	0.0149100326690992	0.0103794238310945	RAB7B/MALT1/KRAS/ICAM1/HSPA1B/IL1B	6
BP	GO:0032731	positive regulation of interleukin-1 beta production	4/154	62/18723	0.00169536663230077	0.0154200948351439	0.0107344969230909	LPL/MALT1/P2RX7/JAK2	4
BP	GO:0045428	regulation of nitric oxide biosynthetic process	4/154	62/18723	0.00169536663230077	0.0154200948351439	0.0107344969230909	JAK2/ICAM1/IL1B/ZC3H12A	4
BP	GO:0072539	T-helper 17 cell differentiation	3/154	29/18723	0.00170437624563321	0.0154200948351439	0.0107344969230909	MALT1/ZC3H12A/NFKBIZ	3
BP	GO:0090025	regulation of monocyte chemotaxis	3/154	29/18723	0.00170437624563321	0.0154200948351439	0.0107344969230909	SLAMF8/CCR1/PLA2G7	3
BP	GO:1902175	regulation of oxidative stress-induced intrinsic apoptotic signaling pathway	3/154	29/18723	0.00170437624563321	0.0154200948351439	0.0107344969230909	SOD2/HIF1A/P4HB	3
BP	GO:0001894	tissue homeostasis	8/154	268/18723	0.0017166119211637	0.0154447521327969	0.0107516617776925	CSF1/SLC2A1/CTSK/SPP1/P2RX7/SRC/TNFAIP3/KRAS	8
BP	GO:0051348	negative regulation of transferase activity	8/154	268/18723	0.0017166119211637	0.0154447521327969	0.0107516617776925	GADD45B/CDKN1A/SRC/TNFAIP3/PTPRC/PRKCD/IL1B/GADD45A	8
BP	GO:0002685	regulation of leukocyte migration	7/154	210/18723	0.00178731133446525	0.015920164999212	0.0110826142138668	SLAMF8/CSF1/CCR1/CD9/ADAM17/PLA2G7/ICAM1	7
BP	GO:0006606	protein import into nucleus	6/154	155/18723	0.00179444493209456	0.015920164999212	0.0110826142138668	CDKN1A/LMNA/TGFB1/JAK2/PRKCD/ZC3H12A	6
BP	GO:0007519	skeletal muscle tissue development	6/154	155/18723	0.00179444493209456	0.015920164999212	0.0110826142138668	IGSF8/RCAN1/TGFB1/NIBAN2/HIVEP3/ATF3	6
BP	GO:0034614	cellular response to reactive oxygen species	6/154	155/18723	0.00179444493209456	0.015920164999212	0.0110826142138668	SOD2/PRDX5/SRC/TNFAIP3/STAT6/PRKCD	6
BP	GO:0051147	regulation of muscle cell differentiation	6/154	155/18723	0.00179444493209456	0.015920164999212	0.0110826142138668	EFNB2/SOD2/TGFB1/NIBAN2/ID2/NFATC1	6
BP	GO:1904589	regulation of protein import	4/154	63/18723	0.00179886100822377	0.015920164999212	0.0110826142138668	TGFB1/JAK2/PRKCD/ZC3H12A	4
BP	GO:0046822	regulation of nucleocytoplasmic transport	5/154	106/18723	0.00183482362314184	0.0161620230489928	0.0112509805254202	TGFB1/JAK2/PRKCD/IL1B/ZC3H12A	5
BP	GO:0043491	protein kinase B signaling	7/154	211/18723	0.00183614116535664	0.0161620230489928	0.0112509805254202	PLK3/CASS4/PDGFA/HBEGF/TGFB1/SRC/IL1B	7
BP	GO:0060537	muscle tissue development	10/154	403/18723	0.00187865019478166	0.0164915022504077	0.0114803431533173	IGSF8/EFNB2/LMNA/RBPJ/RCAN1/TGFB1/NIBAN2/HIVEP3/ID2/ATF3	10
BP	GO:0006469	negative regulation of protein kinase activity	7/154	212/18723	0.00188600106563269	0.0165114055557277	0.0114941985784622	GADD45B/CDKN1A/TNFAIP3/PTPRC/PRKCD/IL1B/GADD45A	7
BP	GO:0080164	regulation of nitric oxide metabolic process	4/154	64/18723	0.00190665655716543	0.0166027359186952	0.0115577770136626	JAK2/ICAM1/IL1B/ZC3H12A	4
BP	GO:1900076	regulation of cellular response to insulin stimulus	4/154	64/18723	0.00190665655716543	0.0166027359186952	0.0115577770136626	LPL/SRC/PRKCD/IL1B	4
BP	GO:0051341	regulation of oxidoreductase activity	5/154	107/18723	0.00191220495709347	0.0166065286113358	0.0115604172469372	SLAMF8/HIF1A/KRAS/IL1A/IL1B	5
BP	GO:0001667	ameboidal-type cell migration	11/154	475/18723	0.00193892605946146	0.0167936849096822	0.0116907036511529	EFNB2/HBEGF/HIF1A/TGFB1/SDC4/ADAM17/SRC/ARID5B/ZEB2/ZC3H12A/GADD45A	11
BP	GO:0007173	epidermal growth factor receptor signaling pathway	5/154	108/18723	0.0019919479890125	0.0171613980591846	0.0119466823409154	HBEGF/TGFB1/ADAM17/SRC/BCAR3	5
BP	GO:0034446	substrate adhesion-dependent cell spreading	5/154	108/18723	0.0019919479890125	0.0171613980591846	0.0119466823409154	CASS4/P4HB/SRC/PEAK1/NEDD9	5
BP	GO:0007568	aging	9/154	339/18723	0.00200366532897123	0.0172166798637528	0.01198516604464	CDKN1A/LMNA/SOD2/ID2/BCL2A1/KRAS/ICAM1/PRKCD/ZMIZ1	9
BP	GO:0038034	signal transduction in absence of ligand	4/154	65/18723	0.00201884433819768	0.0172558063433317	0.0120124034306056	BCL2A1/IL1A/HSPA1B/IL1B	4
BP	GO:0097192	extrinsic apoptotic signaling pathway in absence of ligand	4/154	65/18723	0.00201884433819768	0.0172558063433317	0.0120124034306056	BCL2A1/IL1A/HSPA1B/IL1B	4
BP	GO:0051170	import into nucleus	6/154	159/18723	0.00204075935447061	0.0173615666698126	0.012086027095786	CDKN1A/LMNA/TGFB1/JAK2/PRKCD/ZC3H12A	6
BP	GO:0031669	cellular response to nutrient levels	7/154	215/18723	0.00204190839527968	0.0173615666698126	0.012086027095786	CDKN1A/SLC2A1/LPL/ICAM1/ZC3H12A/ATF4/ATF3	7
BP	GO:0001782	B cell homeostasis	3/154	31/18723	0.00207160991633104	0.0175223672089667	0.0121979662836598	SH2B2/HIF1A/TNFAIP3	3
BP	GO:0030212	hyaluronan metabolic process	3/154	31/18723	0.00207160991633104	0.0175223672089667	0.0121979662836598	TGFB1/CD44/IL1B	3
BP	GO:0045765	regulation of angiogenesis	9/154	342/18723	0.00212655525475896	0.017922875168915	0.012476774650904	HIF1A/ITGAX/NIBAN2/GPNMB/TNFAIP3/IL1A/IL1B/ZC3H12A/GADD45A	9
BP	GO:0030193	regulation of blood coagulation	4/154	66/18723	0.0021355149908775	0.017922875168915	0.012476774650904	ANXA2/PDGFA/CD9/PRKCD	4
BP	GO:0045600	positive regulation of fat cell differentiation	4/154	66/18723	0.0021355149908775	0.017922875168915	0.012476774650904	LPL/CEBPB/ID2/ZC3H12A	4
BP	GO:0007596	blood coagulation	7/154	217/18723	0.00215126829284943	0.0180085551937499	0.0125364196772669	ANXA2/PDGFA/CD9/SRC/JAK2/TLN1/PRKCD	7
BP	GO:0042130	negative regulation of T cell proliferation	4/154	67/18723	0.00225675870361956	0.018794749408606	0.0130837184760454	CEBPB/CD86/SDC4/GPNMB	4
BP	GO:0070527	platelet aggregation	4/154	67/18723	0.00225675870361956	0.018794749408606	0.0130837184760454	CD9/JAK2/TLN1/PRKCD	4
BP	GO:0010743	regulation of macrophage derived foam cell differentiation	3/154	32/18723	0.0022722292492523	0.0188751933544027	0.0131397184746101	CSF1/LPL/ABCA1	3
BP	GO:0001558	regulation of cell growth	10/154	414/18723	0.00228519405479103	0.0189344650254114	0.0131809796715659	NDEL1/CDKN1A/HBEGF/TGFB1/CXCL16/SPAG9/SPP1/ADAM17/HSPA1B/SGK1	10
BP	GO:0061025	membrane fusion	6/154	163/18723	0.00231183185871712	0.019106437346344	0.0133006959489068	ANXA2/EEA1/RAB7B/CD9/RABEP1/YIPF5	6
BP	GO:0043406	positive regulation of MAP kinase activity	5/154	112/18723	0.00233538854788518	0.0192033974772938	0.0133681934733041	PDGFA/TGFB1/SRC/KRAS/IL1B	5
BP	GO:1901222	regulation of NIK/NF-kappaB signaling	5/154	112/18723	0.00233538854788518	0.0192033974772938	0.0133681934733041	NFAT5/CD86/CD14/IL1B/ZC3H12A	5
BP	GO:1900046	regulation of hemostasis	4/154	68/18723	0.00238266518303327	0.0195014837975391	0.0135757023584114	ANXA2/PDGFA/CD9/PRKCD	4
BP	GO:2001242	regulation of intrinsic apoptotic signaling pathway	6/154	164/18723	0.00238364811195291	0.0195014837975391	0.0135757023584114	SOD2/HIF1A/P4HB/CD44/SRC/GRINA	6
BP	GO:1901342	regulation of vasculature development	9/154	348/18723	0.00239037496497143	0.0195073816236864	0.0135798080527866	HIF1A/ITGAX/NIBAN2/GPNMB/TNFAIP3/IL1A/IL1B/ZC3H12A/GADD45A	9
BP	GO:0002708	positive regulation of lymphocyte mediated immunity	5/154	113/18723	0.00242757937635902	0.0197301657955263	0.0137348963341945	TGFB1/MALT1/STAT6/PTPRC/IL1B	5
BP	GO:0007599	hemostasis	7/154	222/18723	0.0024445237979672	0.0197301657955263	0.0137348963341945	ANXA2/PDGFA/CD9/SRC/JAK2/TLN1/PRKCD	7
BP	GO:0050817	coagulation	7/154	222/18723	0.0024445237979672	0.0197301657955263	0.0137348963341945	ANXA2/PDGFA/CD9/SRC/JAK2/TLN1/PRKCD	7
BP	GO:0002431	Fc receptor mediated stimulatory signaling pathway	3/154	33/18723	0.00248449439974454	0.0197301657955263	0.0137348963341945	SRC/PTPRC/PRKCD	3
BP	GO:0030947	regulation of vascular endothelial growth factor receptor signaling pathway	3/154	33/18723	0.00248449439974454	0.0197301657955263	0.0137348963341945	HIF1A/NIBAN2/IL1B	3
BP	GO:0032633	interleukin-4 production	3/154	33/18723	0.00248449439974454	0.0197301657955263	0.0137348963341945	CEBPB/CD86/CD83	3
BP	GO:0032673	regulation of interleukin-4 production	3/154	33/18723	0.00248449439974454	0.0197301657955263	0.0137348963341945	CEBPB/CD86/CD83	3
BP	GO:0034110	regulation of homotypic cell-cell adhesion	3/154	33/18723	0.00248449439974454	0.0197301657955263	0.0137348963341945	CD9/JAK2/PRKCD	3
BP	GO:1901099	negative regulation of signal transduction in absence of ligand	3/154	33/18723	0.00248449439974454	0.0197301657955263	0.0137348963341945	IL1A/HSPA1B/IL1B	3
BP	GO:1904031	positive regulation of cyclin-dependent protein kinase activity	3/154	33/18723	0.00248449439974454	0.0197301657955263	0.0137348963341945	CDKN1A/ADAM17/SRC	3
BP	GO:2001240	negative regulation of extrinsic apoptotic signaling pathway in absence of ligand	3/154	33/18723	0.00248449439974454	0.0197301657955263	0.0137348963341945	IL1A/HSPA1B/IL1B	3
BP	GO:0002274	myeloid leukocyte activation	7/154	223/18723	0.00250670109561714	0.019771481398694	0.0137636576498557	ITGB2/CSF1/RBPJ/JAK2/PTPRC/PRKCD/ZC3H12A	7
BP	GO:0050920	regulation of chemotaxis	7/154	223/18723	0.00250670109561714	0.019771481398694	0.0137636576498557	SLAMF8/EFNB2/CSF1/TGFB1/CCR1/ADAM17/PLA2G7	7
BP	GO:1901224	positive regulation of NIK/NF-kappaB signaling	4/154	69/18723	0.00251332362420636	0.019771481398694	0.0137636576498557	NFAT5/CD86/CD14/IL1B	4
BP	GO:0021987	cerebral cortex development	5/154	114/18723	0.00252238814640151	0.019771481398694	0.0137636576498557	NDEL1/SLC2A1/HIF1A/BCL2A1/ZMIZ1	5
BP	GO:0090100	positive regulation of transmembrane receptor protein serine/threonine kinase signaling pathway	5/154	114/18723	0.00252238814640151	0.019771481398694	0.0137636576498557	RBPJ/TGFB1/ADAM17/JAK2/ZEB2	5
BP	GO:0043112	receptor metabolic process	6/154	166/18723	0.00253230796239431	0.019771481398694	0.0137636576498557	AHI1/ITGB2/ANXA2/TGFB1/CD9/CD63	6
BP	GO:0060538	skeletal muscle organ development	6/154	166/18723	0.00253230796239431	0.019771481398694	0.0137636576498557	IGSF8/RCAN1/TGFB1/NIBAN2/HIVEP3/ATF3	6
BP	GO:0009896	positive regulation of catabolic process	11/154	492/18723	0.00254568170311849	0.0198282354238102	0.0138031662206197	PLK3/ZFAND2A/HIF1A/P2RX7/TMTC3/TNFAIP3/SAMD4A/PRKCD/HSPA1B/IL1B/ZC3H12A	11
BP	GO:0031960	response to corticosteroid	6/154	167/18723	0.00260920037632585	0.0202743608189147	0.0141137305674841	CDKN1A/SDC1/IL1RN/SRC/KRAS/ICAM1	6
BP	GO:0071675	regulation of mononuclear cell migration	5/154	115/18723	0.00261985778134266	0.0203085872883078	0.0141375568755785	SLAMF8/CSF1/CCR1/ADAM17/PLA2G7	5
BP	GO:0032770	positive regulation of monooxygenase activity	3/154	34/18723	0.00270862850565628	0.0208969724141843	0.0145471534695579	HIF1A/KRAS/IL1B	3
BP	GO:0070884	regulation of calcineurin-NFAT signaling cascade	3/154	34/18723	0.00270862850565628	0.0208969724141843	0.0145471534695579	NFAT5/RCAN1/DYRK2	3
BP	GO:0030518	intracellular steroid hormone receptor signaling pathway	5/154	116/18723	0.00272003124108126	0.0209352167559998	0.0145737767668809	UFSP2/SRC/JAK2/TMF1/ZMIZ1	5
BP	GO:0032722	positive regulation of chemokine production	4/154	71/18723	0.00278925044275678	0.0213667109388538	0.0148741557870943	HIF1A/LPL/ADAM17/IL1B	4
BP	GO:0050818	regulation of coagulation	4/154	71/18723	0.00278925044275678	0.0213667109388538	0.0148741557870943	ANXA2/PDGFA/CD9/PRKCD	4
BP	GO:0014902	myotube differentiation	5/154	117/18723	0.00282295151278354	0.0215739917965198	0.015018451639527	RCAN1/NIBAN2/CD9/PLD3/PLEKHO1	5
BP	GO:0010631	epithelial cell migration	9/154	357/18723	0.00283429513747776	0.0216098371045253	0.0150434048809049	EFNB2/HBEGF/HIF1A/TGFB1/ADAM17/SRC/ZEB2/ZC3H12A/GADD45A	9
BP	GO:0030214	hyaluronan catabolic process	2/154	10/18723	0.0028965587815372	0.0219301233623143	0.0152663679615799	TGFB1/CD44	2
BP	GO:0033080	immature T cell proliferation in thymus	2/154	10/18723	0.0028965587815372	0.0219301233623143	0.0152663679615799	IL1A/IL1B	2
BP	GO:0090527	actin filament reorganization	2/154	10/18723	0.0028965587815372	0.0219301233623143	0.0152663679615799	CASS4/NEDD9	2
BP	GO:0045444	fat cell differentiation	7/154	229/18723	0.00290575413075383	0.0219485800388103	0.0152792163350287	SH2B2/TGFB1/LPL/CEBPB/ID2/ARID5B/ZC3H12A	7
BP	GO:0009306	protein secretion	9/154	359/18723	0.00294128544390281	0.0221408858963205	0.015413087537366	ACSL4/HIF1A/TGFB1/IL1RN/CCDC186/JAK2/IL1A/IL1B/ABCA1	9
BP	GO:0106056	regulation of calcineurin-mediated signaling	3/154	35/18723	0.00294484689261406	0.0221408858963205	0.015413087537366	NFAT5/RCAN1/DYRK2	3
BP	GO:0035592	establishment of protein localization to extracellular region	9/154	360/18723	0.00299596607809625	0.0224214235522042	0.0156083801497714	ACSL4/HIF1A/TGFB1/IL1RN/CCDC186/JAK2/IL1A/IL1B/ABCA1	9
BP	GO:0090132	epithelium migration	9/154	360/18723	0.00299596607809625	0.0224214235522042	0.0156083801497714	EFNB2/HBEGF/HIF1A/TGFB1/ADAM17/SRC/ZEB2/ZC3H12A/GADD45A	9
BP	GO:0002637	regulation of immunoglobulin production	4/154	73/18723	0.00308524141823711	0.0229836333175095	0.0159997551095445	TGFB1/CD86/STAT6/PTPRC	4
BP	GO:0032732	positive regulation of interleukin-1 production	4/154	73/18723	0.00308524141823711	0.0229836333175095	0.0159997551095445	LPL/MALT1/P2RX7/JAK2	4
BP	GO:0010469	regulation of signaling receptor activity	6/154	173/18723	0.00310798023014417	0.0231000452803393	0.0160807937717685	HBEGF/HIF1A/ADAM17/SRC/JAK2/PRKCD	6
BP	GO:0002761	regulation of myeloid leukocyte differentiation	5/154	120/18723	0.0031486232868489	0.0231898603983792	0.0161433173890713	CSF1/TGFB1/CCR1/CEBPB/ID2	5
BP	GO:0030218	erythrocyte differentiation	5/154	120/18723	0.0031486232868489	0.0231898603983792	0.0161433173890713	HIF1A/ID2/JAK2/KLF13/HSPA1B	5
BP	GO:0051897	positive regulation of protein kinase B signaling	5/154	120/18723	0.0031486232868489	0.0231898603983792	0.0161433173890713	CASS4/PDGFA/HBEGF/TGFB1/SRC	5
BP	GO:0071901	negative regulation of protein serine/threonine kinase activity	5/154	120/18723	0.0031486232868489	0.0231898603983792	0.0161433173890713	CDKN1A/TNFAIP3/PRKCD/IL1B/GADD45A	5
BP	GO:0045191	regulation of isotype switching	3/154	36/18723	0.00319335721258322	0.0232872928110036	0.0162111436861666	TGFB1/STAT6/PTPRC	3
BP	GO:0045742	positive regulation of epidermal growth factor receptor signaling pathway	3/154	36/18723	0.00319335721258322	0.0232872928110036	0.0162111436861666	HBEGF/ADAM17/BCAR3	3
BP	GO:0051385	response to mineralocorticoid	3/154	36/18723	0.00319335721258322	0.0232872928110036	0.0162111436861666	CDKN1A/SRC/KRAS	3
BP	GO:0090322	regulation of superoxide metabolic process	3/154	36/18723	0.00319335721258322	0.0232872928110036	0.0162111436861666	ITGB2/TGFB1/PRKCD	3
BP	GO:0007160	cell-matrix adhesion	7/154	233/18723	0.003197700921708	0.0232872928110036	0.0162111436861666	ITGB2/CSF1/SDC4/CD63/CD44/SRC/PEAK1	7
BP	GO:0002437	inflammatory response to antigenic stimulus	4/154	74/18723	0.00324097772664787	0.0234447564724995	0.0163207599503918	RBPJ/IL1RN/SRC/ICAM1	4
BP	GO:0006801	superoxide metabolic process	4/154	74/18723	0.00324097772664787	0.0234447564724995	0.0163207599503918	ITGB2/SOD2/TGFB1/PRKCD	4
BP	GO:1903201	regulation of oxidative stress-induced cell death	4/154	74/18723	0.00324097772664787	0.0234447564724995	0.0163207599503918	SOD2/HIF1A/P4HB/ATF4	4
BP	GO:0090130	tissue migration	9/154	365/18723	0.0032815504796576	0.0236855021287287	0.0164883518837533	EFNB2/HBEGF/HIF1A/TGFB1/ADAM17/SRC/ZEB2/ZC3H12A/GADD45A	9
BP	GO:0052126	movement in host environment	6/154	175/18723	0.00328909298039025	0.0236873037700832	0.0164896060727699	EFNB2/P4HB/CD86/SRC/ICAM1/HSPA1B	6
BP	GO:0002688	regulation of leukocyte chemotaxis	5/154	122/18723	0.00338026035217545	0.0241258949115816	0.0167949255477305	SLAMF8/CSF1/CCR1/ADAM17/PLA2G7	5
BP	GO:0050868	negative regulation of T cell activation	5/154	122/18723	0.00338026035217545	0.0241258949115816	0.0167949255477305	CEBPB/CD86/SDC4/GPNMB/ZC3H12A	5
BP	GO:1990266	neutrophil migration	5/154	122/18723	0.00338026035217545	0.0241258949115816	0.0167949255477305	ITGB2/SLAMF8/PDE4B/CXCL1/CXCL2	5
BP	GO:0010634	positive regulation of epithelial cell migration	6/154	176/18723	0.00338254664872457	0.0241258949115816	0.0167949255477305	HBEGF/HIF1A/TGFB1/ADAM17/SRC/ZC3H12A	6
BP	GO:0033077	T cell differentiation in thymus	4/154	75/18723	0.00340198887607893	0.0241258949115816	0.0167949255477305	ADAM17/IL1A/PTPRC/IL1B	4
BP	GO:0045913	positive regulation of carbohydrate metabolic process	4/154	75/18723	0.00340198887607893	0.0241258949115816	0.0167949255477305	HIF1A/P2RX7/SRC/DYRK2	4
BP	GO:0048662	negative regulation of smooth muscle cell proliferation	4/154	75/18723	0.00340198887607893	0.0241258949115816	0.0167949255477305	CDKN1A/SOD2/GNA13/TNFAIP3	4
BP	GO:0003176	aortic valve development	3/154	37/18723	0.00345435958049887	0.0241282166563763	0.0167965417999404	RBPJ/TGFB1/NFATC1	3
BP	GO:0033363	secretory granule organization	3/154	37/18723	0.00345435958049887	0.0241282166563763	0.0167965417999404	SRGN/TMF1/ABCA1	3
BP	GO:1900077	negative regulation of cellular response to insulin stimulus	3/154	37/18723	0.00345435958049887	0.0241282166563763	0.0167965417999404	LPL/PRKCD/IL1B	3
BP	GO:0071692	protein localization to extracellular region	9/154	368/18723	0.00346294341112149	0.0241282166563763	0.0167965417999404	ACSL4/HIF1A/TGFB1/IL1RN/CCDC186/JAK2/IL1A/IL1B/ABCA1	9
BP	GO:0043405	regulation of MAP kinase activity	6/154	177/18723	0.00347796534057277	0.0241282166563763	0.0167965417999404	PDGFA/TGFB1/SRC/KRAS/PRKCD/IL1B	6
BP	GO:0006913	nucleocytoplasmic transport	8/154	301/18723	0.00350790866623794	0.0241282166563763	0.0167965417999404	CDKN1A/LMNA/TGFB1/MALT1/JAK2/PRKCD/IL1B/ZC3H12A	8
BP	GO:0051169	nuclear transport	8/154	301/18723	0.00350790866623794	0.0241282166563763	0.0167965417999404	CDKN1A/LMNA/TGFB1/MALT1/JAK2/PRKCD/IL1B/ZC3H12A	8
BP	GO:0033673	negative regulation of kinase activity	7/154	237/18723	0.00351157499665535	0.0241282166563763	0.0167965417999404	GADD45B/CDKN1A/TNFAIP3/PTPRC/PRKCD/IL1B/GADD45A	7
BP	GO:0001660	fever generation	2/154	11/18723	0.00352117447509925	0.0241282166563763	0.0167965417999404	IL1A/IL1B	2
BP	GO:0010248	establishment or maintenance of transmembrane electrochemical gradient	2/154	11/18723	0.00352117447509925	0.0241282166563763	0.0167965417999404	ATP1A3/ATP1B3	2
BP	GO:0033083	regulation of immature T cell proliferation	2/154	11/18723	0.00352117447509925	0.0241282166563763	0.0167965417999404	IL1A/IL1B	2
BP	GO:0033483	gas homeostasis	2/154	11/18723	0.00352117447509925	0.0241282166563763	0.0167965417999404	SOD2/HIF1A	2
BP	GO:0043619	regulation of transcription from RNA polymerase II promoter in response to oxidative stress	2/154	11/18723	0.00352117447509925	0.0241282166563763	0.0167965417999404	HIF1A/ATF4	2
BP	GO:0106072	negative regulation of adenylate cyclase-activating G protein-coupled receptor signaling pathway	2/154	11/18723	0.00352117447509925	0.0241282166563763	0.0167965417999404	PDE4B/ARRDC3	2
BP	GO:1903265	positive regulation of tumor necrosis factor-mediated signaling pathway	2/154	11/18723	0.00352117447509925	0.0241282166563763	0.0167965417999404	ADAM17/HSPA1B	2
BP	GO:2000392	regulation of lamellipodium morphogenesis	2/154	11/18723	0.00352117447509925	0.0241282166563763	0.0167965417999404	CD44/SRC	2
BP	GO:0002443	leukocyte mediated immunity	10/154	440/18723	0.00353111359981231	0.0241453830993482	0.0168084919942312	ITGB2/TGFB1/MALT1/SCIMP/ADAM17/STAT6/PTPRC/ICAM1/PRKCD/IL1B	10
BP	GO:0006809	nitric oxide biosynthetic process	4/154	76/18723	0.00356835972472756	0.0243455252237492	0.0169478183110621	JAK2/ICAM1/IL1B/ZC3H12A	4
BP	GO:0009266	response to temperature stimulus	6/154	178/18723	0.00357537424006415	0.0243455252237492	0.0169478183110621	CDKN1A/SOD2/LPL/CD14/IL1A/HSPA1B	6
BP	GO:0045862	positive regulation of proteolysis	9/154	372/18723	0.00371698542555213	0.0251217753336113	0.0174881946514769	PLK3/ZFAND2A/MALT1/TMTC3/SRC/JAK2/HSPA1B/IL1B/ZC3H12A	9
BP	GO:0090287	regulation of cellular response to growth factor stimulus	8/154	304/18723	0.00372392918115837	0.0251217753336113	0.0174881946514769	RBPJ/HIF1A/TGFB1/NIBAN2/CD63/ADAM17/ZEB2/IL1B	8
BP	GO:0071398	cellular response to fatty acid	3/154	38/18723	0.00372804670899035	0.0251217753336113	0.0174881946514769	LPL/SRC/ZC3H12A	3
BP	GO:0072538	T-helper 17 type immune response	3/154	38/18723	0.00372804670899035	0.0251217753336113	0.0174881946514769	MALT1/ZC3H12A/NFKBIZ	3
BP	GO:2000279	negative regulation of DNA biosynthetic process	3/154	38/18723	0.00372804670899035	0.0251217753336113	0.0174881946514769	CDKN1A/NIBAN2/SRC	3
BP	GO:0071621	granulocyte chemotaxis	5/154	125/18723	0.00375035912336343	0.0252198062788497	0.017556437609207	ITGB2/CSF1/PDE4B/CXCL1/CXCL2	5
BP	GO:0050851	antigen receptor-mediated signaling pathway	7/154	240/18723	0.00376199738631283	0.0252458006420332	0.017574533244454	SH2B2/MALT1/PTPRC/THEMIS2/PDE4B/ZC3H12A/NFKBIZ	7
BP	GO:0032874	positive regulation of stress-activated MAPK cascade	5/154	126/18723	0.00387993510709646	0.025983565418246	0.0180881185242392	GADD45B/SCIMP/IL1B/ZC3H12A/GADD45A	5
BP	GO:0061045	negative regulation of wound healing	4/154	78/18723	0.00391751634416725	0.0261812614935293	0.0182257420560348	ANXA2/PDGFA/CD9/PRKCD	4
BP	GO:0002790	peptide secretion	7/154	242/18723	0.00393634331738577	0.0262530659032217	0.0182757277547706	ACSL4/HIF1A/IL1RN/CCDC186/JAK2/IL1B/ABCA1	7
BP	GO:0048565	digestive tract development	5/154	127/18723	0.00401268727681724	0.0266655090509035	0.0185628446465325	AHI1/CDKN1A/HIF1A/ID2/SRC	5
BP	GO:0016572	histone phosphorylation	3/154	39/18723	0.00401460404122285	0.0266655090509035	0.0185628446465325	JAK2/PRKCD/IL1B	3
BP	GO:0006909	phagocytosis	8/154	308/18723	0.0040278330949739	0.0266987793723984	0.018586005344799	ITGB2/RAB7B/CD14/SRC/PTPRC/PRKCD/IL1B/ABCA1	8
BP	GO:1901184	regulation of ERBB signaling pathway	4/154	79/18723	0.0041004681579252	0.0271248891587394	0.018882636087948	RBPJ/HBEGF/ADAM17/BCAR3	4
BP	GO:0006898	receptor-mediated endocytosis	7/154	244/18723	0.00411676214687245	0.0271773240915482	0.0189191379792084	AHI1/ITGB2/ANXA2/CXCL16/CD14/CD9/CD63	7
BP	GO:0070304	positive regulation of stress-activated protein kinase signaling cascade	5/154	128/18723	0.00414865832571166	0.0273323372046886	0.0190270483263129	GADD45B/SCIMP/IL1B/ZC3H12A/GADD45A	5
BP	GO:0030900	forebrain development	9/154	379/18723	0.00419659926760007	0.0274101884543689	0.0190812434534562	NDEL1/RBPJ/SLC2A1/HIF1A/ID2/BCL2A1/SRC/KRAS/ZMIZ1	9
BP	GO:0033079	immature T cell proliferation	2/154	12/18723	0.00420267052040508	0.0274101884543689	0.0190812434534562	IL1A/IL1B	2
BP	GO:0060009	Sertoli cell development	2/154	12/18723	0.00420267052040508	0.0274101884543689	0.0190812434534562	SDC1/ICAM1	2
BP	GO:0090331	negative regulation of platelet aggregation	2/154	12/18723	0.00420267052040508	0.0274101884543689	0.0190812434534562	CD9/PRKCD	2
BP	GO:2000727	positive regulation of cardiac muscle cell differentiation	2/154	12/18723	0.00420267052040508	0.0274101884543689	0.0190812434534562	EFNB2/TGFB1	2
BP	GO:0034101	erythrocyte homeostasis	5/154	129/18723	0.00428789086823176	0.0278579596348769	0.0193929534922594	HIF1A/ID2/JAK2/KLF13/HSPA1B	5
BP	GO:0002714	positive regulation of B cell mediated immunity	3/154	40/18723	0.00431420988187902	0.0278579596348769	0.0193929534922594	TGFB1/STAT6/PTPRC	3
BP	GO:0002891	positive regulation of immunoglobulin mediated immune response	3/154	40/18723	0.00431420988187902	0.0278579596348769	0.0193929534922594	TGFB1/STAT6/PTPRC	3
BP	GO:0045429	positive regulation of nitric oxide biosynthetic process	3/154	40/18723	0.00431420988187902	0.0278579596348769	0.0193929534922594	JAK2/ICAM1/IL1B	3
BP	GO:1904994	regulation of leukocyte adhesion to vascular endothelial cell	3/154	40/18723	0.00431420988187902	0.0278579596348769	0.0193929534922594	NFAT5/ITGB2/ICAM1	3
BP	GO:0019932	second-messenger-mediated signaling	8/154	312/18723	0.00435056654880598	0.0280369844256385	0.0195175792540419	NFAT5/RCAN1/CCR1/P2RX7/NFATC1/PTPRC/CCRL2/DYRK2	8
BP	GO:0046209	nitric oxide metabolic process	4/154	81/18723	0.00448352807594744	0.0287796426693227	0.0200345710570732	JAK2/ICAM1/IL1B/ZC3H12A	4
BP	GO:0051149	positive regulation of muscle cell differentiation	4/154	81/18723	0.00448352807594744	0.0287796426693227	0.0200345710570732	EFNB2/SOD2/TGFB1/NIBAN2	4
BP	GO:0018105	peptidyl-serine phosphorylation	8/154	315/18723	0.00460542791492332	0.0293527566199867	0.0204335368225731	TGFB1/CD44/SRC/BCAR3/PRKCD/DYRK2/GADD45A/SGK1	8
BP	GO:0060612	adipose tissue development	3/154	41/18723	0.00462703552630332	0.0293527566199867	0.0204335368225731	CSF1/ARID5B/ARRDC3	3
BP	GO:1900026	positive regulation of substrate adhesion-dependent cell spreading	3/154	41/18723	0.00462703552630332	0.0293527566199867	0.0204335368225731	CASS4/P4HB/NEDD9	3
BP	GO:1904407	positive regulation of nitric oxide metabolic process	3/154	41/18723	0.00462703552630332	0.0293527566199867	0.0204335368225731	JAK2/ICAM1/IL1B	3
BP	GO:1905314	semi-lunar valve development	3/154	41/18723	0.00462703552630332	0.0293527566199867	0.0204335368225731	RBPJ/TGFB1/NFATC1	3
BP	GO:1905521	regulation of macrophage migration	3/154	41/18723	0.00462703552630332	0.0293527566199867	0.0204335368225731	SLAMF8/CSF1/CD9	3
BP	GO:2001057	reactive nitrogen species metabolic process	4/154	82/18723	0.00468379748053725	0.0296549205005555	0.0206438842478588	JAK2/ICAM1/IL1B/ZC3H12A	4
BP	GO:0046887	positive regulation of hormone secretion	5/154	133/18723	0.00487828504488513	0.030562636224898	0.0212757786528004	ACSL4/HIF1A/SPP1/JAK2/TMF1	5
BP	GO:0050672	negative regulation of lymphocyte proliferation	4/154	83/18723	0.00488999933173238	0.030562636224898	0.0212757786528004	CEBPB/CD86/SDC4/GPNMB	4
BP	GO:0050886	endocrine process	4/154	83/18723	0.00488999933173238	0.030562636224898	0.0212757786528004	NIBAN2/KRAS/TMF1/IL1B	4
BP	GO:0061448	connective tissue development	7/154	252/18723	0.00490184407090143	0.030562636224898	0.0212757786528004	CSF1/HIF1A/TGFB1/CTSK/CD44/ARID5B/ARRDC3	7
BP	GO:0031392	regulation of prostaglandin biosynthetic process	2/154	13/18723	0.00494008128635205	0.030562636224898	0.0212757786528004	FABP5/IL1B	2
BP	GO:0034144	negative regulation of toll-like receptor 4 signaling pathway	2/154	13/18723	0.00494008128635205	0.030562636224898	0.0212757786528004	RAB7B/TNFAIP3	2
BP	GO:0045741	positive regulation of epidermal growth factor-activated receptor activity	2/154	13/18723	0.00494008128635205	0.030562636224898	0.0212757786528004	HBEGF/ADAM17	2
BP	GO:0061418	regulation of transcription from RNA polymerase II promoter in response to hypoxia	2/154	13/18723	0.00494008128635205	0.030562636224898	0.0212757786528004	RBPJ/HIF1A	2
BP	GO:0070424	regulation of nucleotide-binding oligomerization domain containing signaling pathway	2/154	13/18723	0.00494008128635205	0.030562636224898	0.0212757786528004	TNFAIP3/HSPA1B	2
BP	GO:0070486	leukocyte aggregation	2/154	13/18723	0.00494008128635205	0.030562636224898	0.0212757786528004	CD44/IL1B	2
BP	GO:0106070	regulation of adenylate cyclase-activating G protein-coupled receptor signaling pathway	2/154	13/18723	0.00494008128635205	0.030562636224898	0.0212757786528004	PDE4B/ARRDC3	2
BP	GO:2000318	positive regulation of T-helper 17 type immune response	2/154	13/18723	0.00494008128635205	0.030562636224898	0.0212757786528004	MALT1/NFKBIZ	2
BP	GO:0051602	response to electrical stimulus	3/154	42/18723	0.00495324538783175	0.0305858194290447	0.0212919173365271	SOD2/CD14/SRC	3
BP	GO:0032147	activation of protein kinase activity	5/154	134/18723	0.00503446093968048	0.0309868289942605	0.0215710748897043	CD86/MALT1/SRC/JAK2/PRKCD	5
BP	GO:0023061	signal release	10/154	463/18723	0.00503726776753989	0.0309868289942605	0.0215710748897043	ACSL4/HIF1A/NIBAN2/SPP1/IL1RN/CCDC186/JAK2/TMF1/IL1B/ABCA1	10
BP	GO:0032945	negative regulation of mononuclear cell proliferation	4/154	84/18723	0.00510221217707413	0.0313270040664211	0.0218078833078405	CEBPB/CD86/SDC4/GPNMB	4
BP	GO:0002687	positive regulation of leukocyte migration	5/154	135/18723	0.00519415190207904	0.0318313309017976	0.0221589638245596	CSF1/CCR1/ADAM17/PLA2G7/ICAM1	5
BP	GO:1903362	regulation of cellular protein catabolic process	7/154	255/18723	0.00522361108226335	0.0319515796519611	0.0222426734160009	PLK3/ZFAND2A/ANXA2/TMTC3/TNFAIP3/TMF1/HSPA1B	7
BP	GO:0042771	intrinsic apoptotic signaling pathway in response to DNA damage by p53 class mediator	3/154	43/18723	0.00529299712332921	0.0320739825682337	0.0223278826019465	CDKN1A/CD44/DYRK2	3
BP	GO:0060443	mammary gland morphogenesis	3/154	43/18723	0.00529299712332921	0.0320739825682337	0.0223278826019465	CSF1/SRC/STAT6	3
BP	GO:0140353	lipid export from cell	3/154	43/18723	0.00529299712332921	0.0320739825682337	0.0223278826019465	SPP1/TMF1/IL1B	3
BP	GO:1904706	negative regulation of vascular associated smooth muscle cell proliferation	3/154	43/18723	0.00529299712332921	0.0320739825682337	0.0223278826019465	CDKN1A/SOD2/GNA13	3
BP	GO:2001239	regulation of extrinsic apoptotic signaling pathway in absence of ligand	3/154	43/18723	0.00529299712332921	0.0320739825682337	0.0223278826019465	IL1A/HSPA1B/IL1B	3
BP	GO:0097006	regulation of plasma lipoprotein particle levels	4/154	85/18723	0.00532051369207885	0.0321806861673596	0.0224021629140162	ANXA2/LPL/PLA2G7/ABCA1	4
BP	GO:0043401	steroid hormone mediated signaling pathway	5/154	136/18723	0.00535739976761285	0.0323435584483393	0.0225155443178094	UFSP2/SRC/JAK2/TMF1/ZMIZ1	5
BP	GO:0050777	negative regulation of immune response	6/154	194/18723	0.00542527584955657	0.032692571353172	0.0227585050773313	SLAMF8/SRC/TNFAIP3/STAT6/PTPRC/ZC3H12A	6
BP	GO:0005996	monosaccharide metabolic process	7/154	257/18723	0.00544678164916724	0.0327613829564726	0.0228064073731213	CHST1/SLC2A1/FABP5/SRC/DYRK2/ATF4/ATF3	7
BP	GO:0050671	positive regulation of lymphocyte proliferation	5/154	137/18723	0.00552424622908594	0.0330437417165214	0.0230029677233238	CDKN1A/CD86/IL1A/PTPRC/IL1B	5
BP	GO:0050714	positive regulation of protein secretion	5/154	137/18723	0.00552424622908594	0.0330437417165214	0.0230029677233238	ACSL4/HIF1A/TGFB1/JAK2/IL1A	5
BP	GO:0055123	digestive system development	5/154	137/18723	0.00552424622908594	0.0330437417165214	0.0230029677233238	AHI1/CDKN1A/HIF1A/ID2/SRC	5
BP	GO:1903510	mucopolysaccharide metabolic process	4/154	86/18723	0.00554498066409222	0.0331067963179624	0.0230468623577208	CHST1/TGFB1/CD44/IL1B	4
BP	GO:0030073	insulin secretion	6/154	195/18723	0.00556040336852945	0.0331379635614379	0.0230685590257871	ACSL4/HIF1A/IL1RN/CCDC186/JAK2/IL1B	6
BP	GO:0002066	columnar/cuboidal epithelial cell development	3/154	44/18723	0.00564644175695639	0.0335276834124211	0.0233398573923647	CDKN1A/HIF1A/SRC	3
BP	GO:0042554	superoxide anion generation	3/154	44/18723	0.00564644175695639	0.0335276834124211	0.0233398573923647	ITGB2/TGFB1/PRKCD	3
BP	GO:0002467	germinal center formation	2/154	14/18723	0.00573245299901805	0.0336008131308863	0.0233907656874332	ADAM17/TNFAIP3	2
BP	GO:0030007	cellular potassium ion homeostasis	2/154	14/18723	0.00573245299901805	0.0336008131308863	0.0233907656874332	ATP1A3/ATP1B3	2
BP	GO:0030213	hyaluronan biosynthetic process	2/154	14/18723	0.00573245299901805	0.0336008131308863	0.0233907656874332	TGFB1/IL1B	2
BP	GO:0031650	regulation of heat generation	2/154	14/18723	0.00573245299901805	0.0336008131308863	0.0233907656874332	IL1B/ARRDC3	2
BP	GO:0034111	negative regulation of homotypic cell-cell adhesion	2/154	14/18723	0.00573245299901805	0.0336008131308863	0.0233907656874332	CD9/PRKCD	2
BP	GO:0035791	platelet-derived growth factor receptor-beta signaling pathway	2/154	14/18723	0.00573245299901805	0.0336008131308863	0.0233907656874332	PDGFA/SRC	2
BP	GO:0086103	G protein-coupled receptor signaling pathway involved in heart process	2/154	14/18723	0.00573245299901805	0.0336008131308863	0.0233907656874332	SRC/PDE4B	2
BP	GO:0051235	maintenance of location	8/154	327/18723	0.00574151825358433	0.0336008131308863	0.0233907656874332	SRGN/LPL/FTH1/PLIN2/PTPRC/IL1B/ABCA1/ZC3H12A	8
BP	GO:0045598	regulation of fat cell differentiation	5/154	139/18723	0.00586890095201759	0.0342845149139445	0.0238667157230855	TGFB1/LPL/CEBPB/ID2/ZC3H12A	5
BP	GO:0031099	regeneration	6/154	198/18723	0.00598057704841877	0.0348741728065784	0.0242771983369621	NDEL1/CDKN1A/CEBPB/SPP1/CD9/JAK2	6
BP	GO:0048546	digestive tract morphogenesis	3/154	45/18723	0.00601372380218819	0.0349419944713904	0.0243244115000475	AHI1/HIF1A/ID2	3
BP	GO:0071354	cellular response to interleukin-6	3/154	45/18723	0.00601372380218819	0.0349419944713904	0.0243244115000475	SRC/JAK2/ICAM1	3
BP	GO:0030177	positive regulation of Wnt signaling pathway	5/154	140/18723	0.00604679181766581	0.0350713925424617	0.0244144902713274	RBPJ/TGFB1/SRC/TNFAIP3/ZEB2	5
BP	GO:0048284	organelle fusion	5/154	141/18723	0.00622844647294464	0.035932494039297	0.0250139347927177	ANXA2/EEA1/VAT1/RAB7B/YIPF5	5
BP	GO:0050921	positive regulation of chemotaxis	5/154	141/18723	0.00622844647294464	0.035932494039297	0.0250139347927177	CSF1/TGFB1/CCR1/ADAM17/PLA2G7	5
BP	GO:1903038	negative regulation of leukocyte cell-cell adhesion	5/154	141/18723	0.00622844647294464	0.035932494039297	0.0250139347927177	CEBPB/CD86/SDC4/GPNMB/ZC3H12A	5
BP	GO:0051781	positive regulation of cell division	4/154	89/18723	0.00625612855250834	0.0359357886401661	0.0250162282859336	PDGFA/TGFB1/IL1A/IL1B	4
BP	GO:1900407	regulation of cellular response to oxidative stress	4/154	89/18723	0.00625612855250834	0.0359357886401661	0.0250162282859336	SOD2/HIF1A/P4HB/ATF4	4
BP	GO:0045216	cell-cell junction organization	6/154	200/18723	0.00627327344796003	0.0359357886401661	0.0250162282859336	TGFB1/RHOC/CD9/SRC/TLN1/IL1B	6
BP	GO:0071902	positive regulation of protein serine/threonine kinase activity	6/154	200/18723	0.00627327344796003	0.0359357886401661	0.0250162282859336	PDGFA/TGFB1/ADAM17/SRC/KRAS/IL1B	6
BP	GO:0015833	peptide transport	7/154	264/18723	0.00628458605983579	0.0359372104266666	0.025017218043972	ACSL4/HIF1A/IL1RN/CCDC186/JAK2/IL1B/ABCA1	7
BP	GO:0034198	cellular response to amino acid starvation	3/154	46/18723	0.00639498138210489	0.0364401746124152	0.0253673499700116	CDKN1A/ATF4/ATF3	3
BP	GO:0071827	plasma lipoprotein particle organization	3/154	46/18723	0.00639498138210489	0.0364401746124152	0.0253673499700116	LPL/PLA2G7/ABCA1	3
BP	GO:2000045	regulation of G1/S transition of mitotic cell cycle	5/154	142/18723	0.00641390578517694	0.0364840034855599	0.0253978608656283	PLK3/CDKN1A/ID2/GPNMB/ADAM17	5
BP	GO:0034109	homotypic cell-cell adhesion	4/154	90/18723	0.00650600693431199	0.0366519452115161	0.0255147712971016	CD9/JAK2/TLN1/PRKCD	4
BP	GO:1904705	regulation of vascular associated smooth muscle cell proliferation	4/154	90/18723	0.00650600693431199	0.0366519452115161	0.0255147712971016	CDKN1A/SOD2/GNA13/JAK2	4
BP	GO:0002070	epithelial cell maturation	2/154	15/18723	0.0065788436140129	0.0366519452115161	0.0255147712971016	CDKN1A/HIF1A	2
BP	GO:0010889	regulation of sequestering of triglyceride	2/154	15/18723	0.0065788436140129	0.0366519452115161	0.0255147712971016	LPL/PLIN2	2
BP	GO:0023035	CD40 signaling pathway	2/154	15/18723	0.0065788436140129	0.0366519452115161	0.0255147712971016	CD86/TNFAIP3	2
BP	GO:0036376	sodium ion export across plasma membrane	2/154	15/18723	0.0065788436140129	0.0366519452115161	0.0255147712971016	ATP1A3/ATP1B3	2
BP	GO:0070885	negative regulation of calcineurin-NFAT signaling cascade	2/154	15/18723	0.0065788436140129	0.0366519452115161	0.0255147712971016	RCAN1/DYRK2	2
BP	GO:0106057	negative regulation of calcineurin-mediated signaling	2/154	15/18723	0.0065788436140129	0.0366519452115161	0.0255147712971016	RCAN1/DYRK2	2
BP	GO:1901841	regulation of high voltage-gated calcium channel activity	2/154	15/18723	0.0065788436140129	0.0366519452115161	0.0255147712971016	GEM/PDE4B	2
BP	GO:1903543	positive regulation of exosomal secretion	2/154	15/18723	0.0065788436140129	0.0366519452115161	0.0255147712971016	SDC1/SDC4	2
BP	GO:1903799	negative regulation of production of miRNAs involved in gene silencing by miRNA	2/154	15/18723	0.0065788436140129	0.0366519452115161	0.0255147712971016	TGFB1/ZC3H12A	2
BP	GO:2001279	regulation of unsaturated fatty acid biosynthetic process	2/154	15/18723	0.0065788436140129	0.0366519452115161	0.0255147712971016	FABP5/IL1B	2
BP	GO:0062013	positive regulation of small molecule metabolic process	5/154	143/18723	0.00660321043489913	0.0367247046105349	0.0255654217991408	HIF1A/P2RX7/SRC/DYRK2/IL1B	5
BP	GO:0016049	cell growth	10/154	482/18723	0.00662842464052759	0.0368019200554421	0.0256191743191242	NDEL1/CDKN1A/HBEGF/TGFB1/CXCL16/SPAG9/SPP1/ADAM17/HSPA1B/SGK1	10
BP	GO:0051701	biological process involved in interaction with host	6/154	203/18723	0.00673169725610049	0.0371003531966013	0.0258269246390652	EFNB2/P4HB/CD86/SRC/ICAM1/HSPA1B	6
BP	GO:0002065	columnar/cuboidal epithelial cell differentiation	4/154	91/18723	0.00676242086792684	0.0371003531966013	0.0258269246390652	CDKN1A/HIF1A/CEBPB/SRC	4
BP	GO:1990874	vascular associated smooth muscle cell proliferation	4/154	91/18723	0.00676242086792684	0.0371003531966013	0.0258269246390652	CDKN1A/SOD2/GNA13/JAK2	4
BP	GO:0001774	microglial cell activation	3/154	47/18723	0.00679034634797773	0.0371003531966013	0.0258269246390652	ITGB2/JAK2/PTPRC	3
BP	GO:0010761	fibroblast migration	3/154	47/18723	0.00679034634797773	0.0371003531966013	0.0258269246390652	TGFB1/SDC4/ARID5B	3
BP	GO:0010803	regulation of tumor necrosis factor-mediated signaling pathway	3/154	47/18723	0.00679034634797773	0.0371003531966013	0.0258269246390652	ADAM17/TNFAIP3/HSPA1B	3
BP	GO:0045332	phospholipid translocation	3/154	47/18723	0.00679034634797773	0.0371003531966013	0.0258269246390652	P2RX7/PRKCD/ABCA1	3
BP	GO:0045646	regulation of erythrocyte differentiation	3/154	47/18723	0.00679034634797773	0.0371003531966013	0.0258269246390652	HIF1A/KLF13/HSPA1B	3
BP	GO:0045911	positive regulation of DNA recombination	3/154	47/18723	0.00679034634797773	0.0371003531966013	0.0258269246390652	TGFB1/STAT6/PTPRC	3
BP	GO:0046718	viral entry into host cell	5/154	144/18723	0.00679640090886016	0.0371003531966013	0.0258269246390652	EFNB2/P4HB/CD86/ICAM1/HSPA1B	5
BP	GO:0018209	peptidyl-serine modification	8/154	338/18723	0.00696025214846834	0.0379310385540691	0.0264051953636701	TGFB1/CD44/SRC/BCAR3/PRKCD/DYRK2/GADD45A/SGK1	8
BP	GO:0043524	negative regulation of neuron apoptotic process	5/154	145/18723	0.00699351749311992	0.0380484837816641	0.0264869533196184	SOD2/HIF1A/CEBPB/KRAS/JAK2	5
BP	GO:0042149	cellular response to glucose starvation	3/154	48/18723	0.0071999443961695	0.0391060525062852	0.0272231659267243	SLC2A1/ZC3H12A/ATF4	3
BP	GO:0017038	protein import	6/154	206/18723	0.00721398398815487	0.0391168948139015	0.0272307136570717	CDKN1A/LMNA/TGFB1/JAK2/PRKCD/ZC3H12A	6
BP	GO:0090398	cellular senescence	4/154	93/18723	0.00729513902931164	0.0394253104279604	0.0274454131446911	CDKN1A/ID2/KRAS/PRKCD	4
BP	GO:1901796	regulation of signal transduction by p53 class mediator	4/154	93/18723	0.00729513902931164	0.0394253104279604	0.0274454131446911	PLK3/CD44/DYRK2/SGK1	4
BP	GO:0030949	positive regulation of vascular endothelial growth factor receptor signaling pathway	2/154	16/18723	0.00747832269010588	0.0400038958894836	0.0278481878307658	HIF1A/IL1B	2
BP	GO:0032274	gonadotropin secretion	2/154	16/18723	0.00747832269010588	0.0400038958894836	0.0278481878307658	NIBAN2/TMF1	2
BP	GO:0034116	positive regulation of heterotypic cell-cell adhesion	2/154	16/18723	0.00747832269010588	0.0400038958894836	0.0278481878307658	CD44/IL1B	2
BP	GO:0034138	toll-like receptor 3 signaling pathway	2/154	16/18723	0.00747832269010588	0.0400038958894836	0.0278481878307658	SCIMP/TNFAIP3	2
BP	GO:0045779	negative regulation of bone resorption	2/154	16/18723	0.00747832269010588	0.0400038958894836	0.0278481878307658	P2RX7/TNFAIP3	2
BP	GO:0070431	nucleotide-binding oligomerization domain containing 2 signaling pathway	2/154	16/18723	0.00747832269010588	0.0400038958894836	0.0278481878307658	TNFAIP3/HSPA1B	2
BP	GO:0002690	positive regulation of leukocyte chemotaxis	4/154	94/18723	0.00757158260689581	0.0400038958894836	0.0278481878307658	CSF1/CCR1/ADAM17/PLA2G7	4
BP	GO:0051384	response to glucocorticoid	5/154	148/18723	0.00760882361581855	0.0400038958894836	0.0278481878307658	CDKN1A/SDC1/IL1RN/KRAS/ICAM1	5
BP	GO:0002204	somatic recombination of immunoglobulin genes involved in immune response	3/154	49/18723	0.00762389518337142	0.0400038958894836	0.0278481878307658	TGFB1/STAT6/PTPRC	3
BP	GO:0002208	somatic diversification of immunoglobulins involved in immune response	3/154	49/18723	0.00762389518337142	0.0400038958894836	0.0278481878307658	TGFB1/STAT6/PTPRC	3
BP	GO:0006953	acute-phase response	3/154	49/18723	0.00762389518337142	0.0400038958894836	0.0278481878307658	CEBPB/IL1A/IL1B	3
BP	GO:0030225	macrophage differentiation	3/154	49/18723	0.00762389518337142	0.0400038958894836	0.0278481878307658	CSF1/TGFB1/ID2	3
BP	GO:0045190	isotype switching	3/154	49/18723	0.00762389518337142	0.0400038958894836	0.0278481878307658	TGFB1/STAT6/PTPRC	3
BP	GO:0060986	endocrine hormone secretion	3/154	49/18723	0.00762389518337142	0.0400038958894836	0.0278481878307658	NIBAN2/TMF1/IL1B	3
BP	GO:0070169	positive regulation of biomineral tissue development	3/154	49/18723	0.00762389518337142	0.0400038958894836	0.0278481878307658	TGFB1/CEBPB/P2RX7	3
BP	GO:0070741	response to interleukin-6	3/154	49/18723	0.00762389518337142	0.0400038958894836	0.0278481878307658	SRC/JAK2/ICAM1	3
BP	GO:1902041	regulation of extrinsic apoptotic signaling pathway via death domain receptors	3/154	49/18723	0.00762389518337142	0.0400038958894836	0.0278481878307658	TNFAIP3/ICAM1/ATF3	3
BP	GO:1990928	response to amino acid starvation	3/154	49/18723	0.00762389518337142	0.0400038958894836	0.0278481878307658	CDKN1A/ATF4/ATF3	3
BP	GO:0002532	production of molecular mediator involved in inflammatory response	4/154	95/18723	0.00785484041408212	0.0410169158600301	0.0285533884065805	SLAMF8/HIF1A/PLD3/ZC3H12A	4
BP	GO:0007044	cell-substrate junction assembly	4/154	95/18723	0.00785484041408212	0.0410169158600301	0.0285533884065805	SDC4/SRC/PEAK1/TLN1	4
BP	GO:0008585	female gonad development	4/154	95/18723	0.00785484041408212	0.0410169158600301	0.0285533884065805	CEBPB/SRC/ARID5B/ICAM1	4
BP	GO:1903829	positive regulation of cellular protein localization	7/154	276/18723	0.00793975599634085	0.0413937840708107	0.0288157402722652	ITGB2/TGFB1/NPEPPS/SRC/JAK2/PRKCD/ZC3H12A	7
BP	GO:0032102	negative regulation of response to external stimulus	9/154	420/18723	0.00805339646539425	0.0417516507790904	0.0290648644910184	SLAMF8/ANXA2/PDGFA/SPP1/CD9/SRC/TNFAIP3/PTPRC/PRKCD	9
BP	GO:0038093	Fc receptor signaling pathway	3/154	50/18723	0.00806231244019649	0.0417516507790904	0.0290648644910184	SRC/PTPRC/PRKCD	3
BP	GO:0071825	protein-lipid complex subunit organization	3/154	50/18723	0.00806231244019649	0.0417516507790904	0.0290648644910184	LPL/PLA2G7/ABCA1	3
BP	GO:0110151	positive regulation of biomineralization	3/154	50/18723	0.00806231244019649	0.0417516507790904	0.0290648644910184	TGFB1/CEBPB/P2RX7	3
BP	GO:0030100	regulation of endocytosis	6/154	211/18723	0.00807267139447931	0.0417516507790904	0.0290648644910184	AHI1/ANXA2/CD14/CD63/SRC/EHD4	6
BP	GO:0002718	regulation of cytokine production involved in immune response	4/154	96/18723	0.00814497960806833	0.0420586546375293	0.0292785812034655	TGFB1/MALT1/SCIMP/IL1B	4
BP	GO:0031349	positive regulation of defense response	7/154	278/18723	0.00824419031824685	0.0424547228853206	0.0295542989232787	LPL/CEBPB/SRC/PLA2G7/JAK2/IL1B/NFKBIZ	7
BP	GO:0043523	regulation of neuron apoptotic process	6/154	212/18723	0.00825286567590202	0.0424547228853206	0.0295542989232787	SOD2/HIF1A/CEBPB/KRAS/JAK2/ATF4	6
BP	GO:0055067	monovalent inorganic cation homeostasis	5/154	151/18723	0.00826089435453283	0.0424547228853206	0.0295542989232787	ATP1A3/SLAMF8/IL1A/ATP1B3/MLLT6	5
BP	GO:0072594	establishment of protein localization to organelle	9/154	422/18723	0.00829392555837835	0.0425571409377771	0.029625595908201	CDKN1A/ZFAND2A/LMNA/TGFB1/NPEPPS/TNFAIP3/JAK2/PRKCD/ZC3H12A	9
BP	GO:0036035	osteoclast development	2/154	17/18723	0.00842997126411733	0.0431129424707294	0.0300125098610082	ANXA2/SRC	2
BP	GO:1903541	regulation of exosomal secretion	2/154	17/18723	0.00842997126411733	0.0431129424707294	0.0300125098610082	SDC1/SDC4	2
BP	GO:0120162	positive regulation of cold-induced thermogenesis	4/154	97/18723	0.00844206632123889	0.0431129424707294	0.0300125098610082	FABP5/CEBPB/STAT6/JAK2	4
BP	GO:0048013	ephrin receptor signaling pathway	3/154	51/18723	0.00851530408314989	0.04341869334705	0.0302253543263752	EFNB2/RBPJ/SRC	3
BP	GO:0048608	reproductive structure development	9/154	424/18723	0.00853989574728337	0.0434758328952608	0.0302651312739889	SDC1/RBPJ/HIF1A/CEBPB/SPP1/SRC/ARID5B/TMF1/ICAM1	9
BP	GO:0002367	cytokine production involved in immune response	4/154	98/18723	0.00874616565214231	0.0442485140781281	0.0308030231526508	TGFB1/MALT1/SCIMP/IL1B	4
BP	GO:0032642	regulation of chemokine production	4/154	98/18723	0.00874616565214231	0.0442485140781281	0.0308030231526508	HIF1A/LPL/ADAM17/IL1B	4
BP	GO:0070301	cellular response to hydrogen peroxide	4/154	98/18723	0.00874616565214231	0.0442485140781281	0.0308030231526508	SRC/TNFAIP3/STAT6/PRKCD	4
BP	GO:1902882	regulation of response to oxidative stress	4/154	98/18723	0.00874616565214231	0.0442485140781281	0.0308030231526508	SOD2/HIF1A/P4HB/ATF4	4
BP	GO:0061458	reproductive system development	9/154	427/18723	0.00891922111387203	0.0450538571972883	0.0313636522101942	SDC1/RBPJ/HIF1A/CEBPB/SPP1/SRC/ARID5B/TMF1/ICAM1	9
BP	GO:0031103	axon regeneration	3/154	52/18723	0.00898297232499638	0.0451651611634493	0.0314411350074828	NDEL1/SPP1/JAK2	3
BP	GO:0034204	lipid translocation	3/154	52/18723	0.00898297232499638	0.0451651611634493	0.0314411350074828	P2RX7/PRKCD/ABCA1	3
BP	GO:0048260	positive regulation of receptor-mediated endocytosis	3/154	52/18723	0.00898297232499638	0.0451651611634493	0.0314411350074828	AHI1/ANXA2/CD63	3
BP	GO:0008630	intrinsic apoptotic signaling pathway in response to DNA damage	4/154	99/18723	0.00905734165698426	0.0453285758118411	0.0315548939732417	CDKN1A/BCL2A1/CD44/DYRK2	4
BP	GO:0032602	chemokine production	4/154	99/18723	0.00905734165698426	0.0453285758118411	0.0315548939732417	HIF1A/LPL/ADAM17/IL1B	4
BP	GO:0033209	tumor necrosis factor-mediated signaling pathway	4/154	99/18723	0.00905734165698426	0.0453285758118411	0.0315548939732417	ADAM17/TNFAIP3/JAK2/HSPA1B	4
BP	GO:1903364	positive regulation of cellular protein catabolic process	5/154	155/18723	0.00918932552784457	0.0459183527914448	0.0319654594879516	PLK3/ZFAND2A/TMTC3/TNFAIP3/HSPA1B	5
BP	GO:0045807	positive regulation of endocytosis	4/154	100/18723	0.00937565734162481	0.0465108380770853	0.0323779103544138	AHI1/ANXA2/CD14/CD63	4
BP	GO:0046545	development of primary female sexual characteristics	4/154	100/18723	0.00937565734162481	0.0465108380770853	0.0323779103544138	CEBPB/SRC/ARID5B/ICAM1	4
BP	GO:0009267	cellular response to starvation	5/154	156/18723	0.00943222420151	0.0465108380770853	0.0323779103544138	CDKN1A/SLC2A1/ZC3H12A/ATF4/ATF3	5
BP	GO:0046851	negative regulation of bone remodeling	2/154	18/18723	0.0094328817270622	0.0465108380770853	0.0323779103544138	P2RX7/TNFAIP3	2
BP	GO:0060008	Sertoli cell differentiation	2/154	18/18723	0.0094328817270622	0.0465108380770853	0.0323779103544138	SDC1/ICAM1	2
BP	GO:0060391	positive regulation of SMAD protein signal transduction	2/154	18/18723	0.0094328817270622	0.0465108380770853	0.0323779103544138	TGFB1/JAK2	2
BP	GO:0060749	mammary gland alveolus development	2/154	18/18723	0.0094328817270622	0.0465108380770853	0.0323779103544138	HIF1A/ID2	2
BP	GO:0061377	mammary gland lobule development	2/154	18/18723	0.0094328817270622	0.0465108380770853	0.0323779103544138	HIF1A/ID2	2
BP	GO:0001541	ovarian follicle development	3/154	53/18723	0.00946541378354477	0.0465108380770853	0.0323779103544138	CEBPB/SRC/ICAM1	3
BP	GO:0008347	glial cell migration	3/154	53/18723	0.00946541378354477	0.0465108380770853	0.0323779103544138	CSF1/CD9/ZMIZ1	3
BP	GO:1903202	negative regulation of oxidative stress-induced cell death	3/154	53/18723	0.00946541378354477	0.0465108380770853	0.0323779103544138	SOD2/HIF1A/ATF4	3
BP	GO:0042102	positive regulation of T cell proliferation	4/154	101/18723	0.00970117465406932	0.0475255132374316	0.0330842631689146	CD86/IL1A/PTPRC/IL1B	4
BP	GO:0150115	cell-substrate junction organization	4/154	101/18723	0.00970117465406932	0.0475255132374316	0.0330842631689146	SDC4/SRC/PEAK1/TLN1	4
BP	GO:0001706	endoderm formation	3/154	54/18723	0.00996271958886888	0.0487333030491658	0.0339250502170107	ITGB2/DUSP2/DUSP5	3
BP	GO:0008406	gonad development	6/154	221/18723	0.0100070363285686	0.0488764721732191	0.03402471552634	SDC1/CEBPB/SRC/ARID5B/TMF1/ICAM1	6
BP	GO:0032677	regulation of interleukin-8 production	4/154	102/18723	0.0100339544774421	0.0489343605746724	0.0340650137783239	CD14/PTPRC/HSPA1B/IL1B	4
BP	GO:0034504	protein localization to nucleus	7/154	290/18723	0.0102547196562922	0.0498612716222113	0.034710270755934	CDKN1A/LMNA/TGFB1/SRC/JAK2/PRKCD/ZC3H12A	7
BP	GO:0044403	biological process involved in symbiotic interaction	7/154	290/18723	0.0102547196562922	0.0498612716222113	0.034710270755934	EFNB2/P4HB/CD86/SRC/ICAM1/HSPA1B/ZC3H12A	7
BP	GO:0030004	cellular monovalent inorganic cation homeostasis	4/154	103/18723	0.0103740566234317	0.0499399416636088	0.0347650358742	ATP1A3/SLAMF8/IL1A/ATP1B3	4
BP	GO:0030593	neutrophil chemotaxis	4/154	103/18723	0.0103740566234317	0.0499399416636088	0.0347650358742	ITGB2/PDE4B/CXCL1/CXCL2	4
BP	GO:0032637	interleukin-8 production	4/154	103/18723	0.0103740566234317	0.0499399416636088	0.0347650358742	CD14/PTPRC/HSPA1B/IL1B	4
BP	GO:0003229	ventricular cardiac muscle tissue development	3/154	55/18723	0.0104749754889846	0.0499399416636088	0.0347650358742	RBPJ/TGFB1/ID2	3
BP	GO:1905517	macrophage migration	3/154	55/18723	0.0104749754889846	0.0499399416636088	0.0347650358742	SLAMF8/CSF1/CD9	3
BP	GO:0006977	DNA damage response, signal transduction by p53 class mediator resulting in cell cycle arrest	2/154	19/18723	0.0104861577015336	0.0499399416636088	0.0347650358742	PLK3/CDKN1A	2
BP	GO:0010744	positive regulation of macrophage derived foam cell differentiation	2/154	19/18723	0.0104861577015336	0.0499399416636088	0.0347650358742	CSF1/LPL	2
BP	GO:0010829	negative regulation of glucose transmembrane transport	2/154	19/18723	0.0104861577015336	0.0499399416636088	0.0347650358742	FABP5/IL1B	2
BP	GO:0010885	regulation of cholesterol storage	2/154	19/18723	0.0104861577015336	0.0499399416636088	0.0347650358742	LPL/ABCA1	2
BP	GO:0033194	response to hydroperoxide	2/154	19/18723	0.0104861577015336	0.0499399416636088	0.0347650358742	JAK2/PRKCD	2
BP	GO:0035313	wound healing, spreading of epidermal cells	2/154	19/18723	0.0104861577015336	0.0499399416636088	0.0347650358742	HBEGF/ADAM17	2
BP	GO:0043031	negative regulation of macrophage activation	2/154	19/18723	0.0104861577015336	0.0499399416636088	0.0347650358742	PTPRC/ZC3H12A	2
BP	GO:0045821	positive regulation of glycolytic process	2/154	19/18723	0.0104861577015336	0.0499399416636088	0.0347650358742	HIF1A/P2RX7	2
BP	GO:1903204	negative regulation of oxidative stress-induced neuron death	2/154	19/18723	0.0104861577015336	0.0499399416636088	0.0347650358742	HIF1A/ATF4	2
BP	GO:0010632	regulation of epithelial cell migration	7/154	292/18723	0.0106217334762417	0.050511552460956	0.0351629552392188	HBEGF/HIF1A/TGFB1/ADAM17/SRC/ZC3H12A/GADD45A	7
BP	GO:0048661	positive regulation of smooth muscle cell proliferation	4/154	104/18723	0.0107215398261986	0.0509116394086158	0.0354414705242762	HBEGF/TGFB1/ID2/JAK2	4
BP	GO:0002711	positive regulation of T cell mediated immunity	3/154	56/18723	0.0110022619540023	0.0520165164870444	0.0362106162218601	MALT1/PTPRC/IL1B	3
BP	GO:0043388	positive regulation of DNA binding	3/154	56/18723	0.0110022619540023	0.0520165164870444	0.0362106162218601	TGFB1/NIBAN2/JAK2	3
BP	GO:0046456	icosanoid biosynthetic process	3/154	56/18723	0.0110022619540023	0.0520165164870444	0.0362106162218601	GGTA1/FABP5/IL1B	3
BP	GO:0072331	signal transduction by p53 class mediator	5/154	163/18723	0.0112575342752007	0.0531460339038543	0.0369969149680707	PLK3/CDKN1A/CD44/DYRK2/SGK1	5
BP	GO:0045137	development of primary sexual characteristics	6/154	227/18723	0.0113147490243197	0.0532613113492616	0.0370771638508601	SDC1/CEBPB/SRC/ARID5B/TMF1/ICAM1	6
BP	GO:0046777	protein autophosphorylation	6/154	227/18723	0.0113147490243197	0.0532613113492616	0.0370771638508601	PDGFA/GPNMB/SRC/PEAK1/JAK2/PTPRC	6
BP	GO:0006906	vesicle fusion	4/154	106/18723	0.0114388789176591	0.0535430902036731	0.0372733205073535	ANXA2/EEA1/RAB7B/YIPF5	4
BP	GO:0042116	macrophage activation	4/154	106/18723	0.0114388789176591	0.0535430902036731	0.0372733205073535	ITGB2/JAK2/PTPRC/ZC3H12A	4
BP	GO:0090263	positive regulation of canonical Wnt signaling pathway	4/154	106/18723	0.0114388789176591	0.0535430902036731	0.0372733205073535	RBPJ/TGFB1/SRC/ZEB2	4
BP	GO:0016447	somatic recombination of immunoglobulin gene segments	3/154	57/18723	0.0115446542787733	0.0535430902036731	0.0372733205073535	TGFB1/STAT6/PTPRC	3
BP	GO:0033619	membrane protein proteolysis	3/154	57/18723	0.0115446542787733	0.0535430902036731	0.0372733205073535	TGFB1/ADAM17/IL1B	3
BP	GO:0051155	positive regulation of striated muscle cell differentiation	3/154	57/18723	0.0115446542787733	0.0535430902036731	0.0372733205073535	EFNB2/TGFB1/NIBAN2	3
BP	GO:0061756	leukocyte adhesion to vascular endothelial cell	3/154	57/18723	0.0115446542787733	0.0535430902036731	0.0372733205073535	NFAT5/ITGB2/ICAM1	3
BP	GO:1900024	regulation of substrate adhesion-dependent cell spreading	3/154	57/18723	0.0115446542787733	0.0535430902036731	0.0372733205073535	CASS4/P4HB/NEDD9	3
BP	GO:0003159	morphogenesis of an endothelium	2/154	20/18723	0.0115889139203147	0.0535430902036731	0.0372733205073535	RBPJ/ITGAX	2
BP	GO:0034104	negative regulation of tissue remodeling	2/154	20/18723	0.0115889139203147	0.0535430902036731	0.0372733205073535	P2RX7/TNFAIP3	2
BP	GO:0061154	endothelial tube morphogenesis	2/154	20/18723	0.0115889139203147	0.0535430902036731	0.0372733205073535	RBPJ/ITGAX	2
BP	GO:1902176	negative regulation of oxidative stress-induced intrinsic apoptotic signaling pathway	2/154	20/18723	0.0115889139203147	0.0535430902036731	0.0372733205073535	SOD2/HIF1A	2
BP	GO:1990182	exosomal secretion	2/154	20/18723	0.0115889139203147	0.0535430902036731	0.0372733205073535	SDC1/SDC4	2
BP	GO:0071356	cellular response to tumor necrosis factor	6/154	229/18723	0.011776318986006	0.0543316535036184	0.0378222685136675	ADAM17/TNFAIP3/JAK2/ICAM1/HSPA1B/ZC3H12A	6
BP	GO:0002931	response to ischemia	3/154	58/18723	0.0121022226840495	0.055598329954445	0.038704048723797	CSF1/RCAN1/P2RX7	3
BP	GO:0043666	regulation of phosphoprotein phosphatase activity	3/154	58/18723	0.0121022226840495	0.055598329954445	0.038704048723797	RCAN1/JAK2/PTPRC	3
BP	GO:0097035	regulation of membrane lipid distribution	3/154	58/18723	0.0121022226840495	0.055598329954445	0.038704048723797	P2RX7/PRKCD/ABCA1	3
BP	GO:0045732	positive regulation of protein catabolic process	6/154	231/18723	0.0122510345010802	0.0562024859597576	0.0391246240088019	PLK3/ZFAND2A/TMTC3/TNFAIP3/HSPA1B/IL1B	6
BP	GO:0042063	gliogenesis	7/154	301/18723	0.0123925704048561	0.0566916460210884	0.0394651463745456	CSF1/TGFB1/ID2/CD9/KRAS/IL1B/ZMIZ1	7
BP	GO:0042886	amide transport	7/154	301/18723	0.0123925704048561	0.0566916460210884	0.0394651463745456	ACSL4/HIF1A/IL1RN/CCDC186/JAK2/IL1B/ABCA1	7
BP	GO:0002456	T cell mediated immunity	4/154	109/18723	0.0125716512862513	0.0573930884784476	0.0399534463481026	MALT1/PTPRC/ICAM1/IL1B	4
BP	GO:0051353	positive regulation of oxidoreductase activity	3/154	59/18723	0.0126750324161745	0.0573930884784476	0.0399534463481026	HIF1A/KRAS/IL1B	3
BP	GO:0002706	regulation of lymphocyte mediated immunity	5/154	168/18723	0.0126999438572611	0.0573930884784476	0.0399534463481026	TGFB1/MALT1/STAT6/PTPRC/IL1B	5
BP	GO:1902806	regulation of cell cycle G1/S phase transition	5/154	168/18723	0.0126999438572611	0.0573930884784476	0.0399534463481026	PLK3/CDKN1A/ID2/GPNMB/ADAM17	5
BP	GO:0003177	pulmonary valve development	2/154	21/18723	0.0127402761062071	0.0573930884784476	0.0399534463481026	RBPJ/NFATC1	2
BP	GO:0010878	cholesterol storage	2/154	21/18723	0.0127402761062071	0.0573930884784476	0.0399534463481026	LPL/ABCA1	2
BP	GO:0032516	positive regulation of phosphoprotein phosphatase activity	2/154	21/18723	0.0127402761062071	0.0573930884784476	0.0399534463481026	JAK2/PTPRC	2
BP	GO:0050849	negative regulation of calcium-mediated signaling	2/154	21/18723	0.0127402761062071	0.0573930884784476	0.0399534463481026	RCAN1/DYRK2	2
BP	GO:0090026	positive regulation of monocyte chemotaxis	2/154	21/18723	0.0127402761062071	0.0573930884784476	0.0399534463481026	CCR1/PLA2G7	2
BP	GO:0097734	extracellular exosome biogenesis	2/154	21/18723	0.0127402761062071	0.0573930884784476	0.0399534463481026	SDC1/SDC4	2
BP	GO:1905209	positive regulation of cardiocyte differentiation	2/154	21/18723	0.0127402761062071	0.0573930884784476	0.0399534463481026	EFNB2/TGFB1	2
BP	GO:0015849	organic acid transport	7/154	303/18723	0.0128133873698834	0.0576424960905557	0.0401270681885253	ACSL4/SLC16A3/SLC2A1/FABP5/PLIN2/SLC43A2/IL1B	7
BP	GO:0002698	negative regulation of immune effector process	4/154	110/18723	0.0129645932494529	0.0580013758598113	0.0403768976363996	SLAMF8/TGFB1/PTPRC/ZC3H12A	4
BP	GO:0009408	response to heat	4/154	110/18723	0.0129645932494529	0.0580013758598113	0.0403768976363996	CDKN1A/CD14/IL1A/HSPA1B	4
BP	GO:0014812	muscle cell migration	4/154	110/18723	0.0129645932494529	0.0580013758598113	0.0403768976363996	PDGFA/GNA13/SRC/PLEKHO1	4
BP	GO:0090174	organelle membrane fusion	4/154	110/18723	0.0129645932494529	0.0580013758598113	0.0403768976363996	ANXA2/EEA1/RAB7B/YIPF5	4
BP	GO:0021543	pallium development	5/154	169/18723	0.0130027399244668	0.0580920210105476	0.0404399990700856	NDEL1/SLC2A1/HIF1A/BCL2A1/ZMIZ1	5
BP	GO:0002712	regulation of B cell mediated immunity	3/154	60/18723	0.0132631438453252	0.0590119057665976	0.0410803647869625	TGFB1/STAT6/PTPRC	3
BP	GO:0002889	regulation of immunoglobulin mediated immune response	3/154	60/18723	0.0132631438453252	0.0590119057665976	0.0410803647869625	TGFB1/STAT6/PTPRC	3
BP	GO:0031102	neuron projection regeneration	3/154	60/18723	0.0132631438453252	0.0590119057665976	0.0410803647869625	NDEL1/SPP1/JAK2	3
BP	GO:0030072	peptide hormone secretion	6/154	236/18723	0.0134965435874618	0.059968226500788	0.0417460949324905	ACSL4/HIF1A/IL1RN/CCDC186/JAK2/IL1B	6
BP	GO:0019318	hexose metabolic process	6/154	237/18723	0.0137558934209893	0.0607762238749664	0.0423085717148781	CHST1/FABP5/SRC/DYRK2/ATF4/ATF3	6
BP	GO:0031334	positive regulation of protein-containing complex assembly	6/154	237/18723	0.0137558934209893	0.0607762238749664	0.0423085717148781	TGFB1/RHOC/SRC/ICAM1/HSPA1B/ABCA1	6
BP	GO:0002526	acute inflammatory response	4/154	112/18723	0.0137738119393958	0.0607762238749664	0.0423085717148781	CEBPB/IL1A/ICAM1/IL1B	4
BP	GO:0032609	interferon-gamma production	4/154	112/18723	0.0137738119393958	0.0607762238749664	0.0423085717148781	CD14/PDE4B/IL1B/ZC3H12A	4
BP	GO:0032649	regulation of interferon-gamma production	4/154	112/18723	0.0137738119393958	0.0607762238749664	0.0423085717148781	CD14/PDE4B/IL1B/ZC3H12A	4
BP	GO:0002440	production of molecular mediator of immune response	7/154	308/18723	0.0139103895060726	0.0607762238749664	0.0423085717148781	TGFB1/CD86/MALT1/SCIMP/STAT6/PTPRC/IL1B	7
BP	GO:0002089	lens morphogenesis in camera-type eye	2/154	22/18723	0.0139393808530641	0.0607762238749664	0.0423085717148781	BCAR3/ATF4	2
BP	GO:0060444	branching involved in mammary gland duct morphogenesis	2/154	22/18723	0.0139393808530641	0.0607762238749664	0.0423085717148781	CSF1/SRC	2
BP	GO:0060965	negative regulation of gene silencing by miRNA	2/154	22/18723	0.0139393808530641	0.0607762238749664	0.0423085717148781	TGFB1/ZC3H12A	2
BP	GO:0072574	hepatocyte proliferation	2/154	22/18723	0.0139393808530641	0.0607762238749664	0.0423085717148781	CEBPB/TNFAIP3	2
BP	GO:0072575	epithelial cell proliferation involved in liver morphogenesis	2/154	22/18723	0.0139393808530641	0.0607762238749664	0.0423085717148781	CEBPB/TNFAIP3	2
BP	GO:2000725	regulation of cardiac muscle cell differentiation	2/154	22/18723	0.0139393808530641	0.0607762238749664	0.0423085717148781	EFNB2/TGFB1	2
BP	GO:0002221	pattern recognition receptor signaling pathway	5/154	172/18723	0.0139403592324046	0.0607762238749664	0.0423085717148781	RAB7B/CD14/SCIMP/TNFAIP3/HSPA1B	5
BP	GO:0007219	Notch signaling pathway	5/154	172/18723	0.0139403592324046	0.0607762238749664	0.0423085717148781	RBPJ/NIBAN2/ADAM17/SRC/ZMIZ1	5
BP	GO:0031623	receptor internalization	4/154	113/18723	0.0141901874462963	0.0617824783184589	0.0430090625577034	AHI1/ITGB2/CD9/CD63	4
BP	GO:0002260	lymphocyte homeostasis	3/154	62/18723	0.0144854894740162	0.0628995585716641	0.0437867033354726	SH2B2/HIF1A/TNFAIP3	3
BP	GO:0032757	positive regulation of interleukin-8 production	3/154	62/18723	0.0144854894740162	0.0628995585716641	0.0437867033354726	CD14/HSPA1B/IL1B	3
BP	GO:0007584	response to nutrient	5/154	174/18723	0.0145901234250694	0.0630382496597486	0.0438832513187516	ACSL4/SOD2/LPL/SPP1/ABCA1	5
BP	GO:0046660	female sex differentiation	4/154	114/18723	0.0146144710572016	0.0630382496597486	0.0438832513187516	CEBPB/SRC/ARID5B/ICAM1	4
BP	GO:1901800	positive regulation of proteasomal protein catabolic process	4/154	114/18723	0.0146144710572016	0.0630382496597486	0.0438832513187516	PLK3/ZFAND2A/TMTC3/HSPA1B	4
BP	GO:1903008	organelle disassembly	4/154	114/18723	0.0146144710572016	0.0630382496597486	0.0438832513187516	PLK3/TEX264/HIF1A/CTSK	4
BP	GO:1904892	regulation of receptor signaling pathway via STAT	4/154	114/18723	0.0146144710572016	0.0630382496597486	0.0438832513187516	TGFB1/JAK2/PTPRC/GADD45A	4
BP	GO:0070059	intrinsic apoptotic signaling pathway in response to endoplasmic reticulum stress	3/154	63/18723	0.0151198208973058	0.0651315361730097	0.0453404652902595	CEBPB/GRINA/ATF4	3
BP	GO:0035162	embryonic hemopoiesis	2/154	23/18723	0.0151853755080174	0.0651546891017708	0.0453565828981733	HIF1A/ATF4	2
BP	GO:0060396	growth hormone receptor signaling pathway	2/154	23/18723	0.0151853755080174	0.0651546891017708	0.0453565828981733	STAT6/JAK2	2
BP	GO:0072576	liver morphogenesis	2/154	23/18723	0.0151853755080174	0.0651546891017708	0.0453565828981733	CEBPB/TNFAIP3	2
BP	GO:0043534	blood vessel endothelial cell migration	5/154	176/18723	0.0152599324051592	0.0653020559314322	0.0454591703852465	EFNB2/HIF1A/TGFB1/ADAM17/GADD45A	5
BP	GO:0050728	negative regulation of inflammatory response	5/154	176/18723	0.0152599324051592	0.0653020559314322	0.0454591703852465	SLAMF8/SRC/TNFAIP3/PTPRC/PRKCD	5
BP	GO:0051302	regulation of cell division	5/154	177/18723	0.0156024314477343	0.0665922435509082	0.0463573175872929	PLK3/PDGFA/TGFB1/IL1A/IL1B	5
BP	GO:0071466	cellular response to xenobiotic stimulus	5/154	177/18723	0.0156024314477343	0.0665922435509082	0.0463573175872929	SMOX/SLAMF8/PDE4B/IL1B/ABCA1	5
BP	GO:0042176	regulation of protein catabolic process	8/154	391/18723	0.015744477180847	0.0669540115305205	0.046609157624954	PLK3/ZFAND2A/ANXA2/TMTC3/TNFAIP3/TMF1/HSPA1B/IL1B	8
BP	GO:0045670	regulation of osteoclast differentiation	3/154	64/18723	0.015769648651739	0.0669540115305205	0.046609157624954	CSF1/CCR1/CEBPB	3
BP	GO:0070542	response to fatty acid	3/154	64/18723	0.015769648651739	0.0669540115305205	0.046609157624954	LPL/SRC/ZC3H12A	3
BP	GO:0098930	axonal transport	3/154	64/18723	0.015769648651739	0.0669540115305205	0.046609157624954	NDEL1/HIF1A/KIF1B	3
BP	GO:0006109	regulation of carbohydrate metabolic process	5/154	178/18723	0.0159500342572046	0.0676314768503923	0.0470807662284945	HIF1A/TGFB1/P2RX7/SRC/DYRK2	5
BP	GO:0019058	viral life cycle	7/154	317/18723	0.0160522486237216	0.0679761454104926	0.047320702729368	EFNB2/EEA1/P4HB/CD86/ICAM1/HSPA1B/ZC3H12A	7
BP	GO:0051402	neuron apoptotic process	6/154	246/18723	0.0162487445795923	0.0682635890845272	0.0475208028757987	SOD2/HIF1A/CEBPB/KRAS/JAK2/ATF4	6
BP	GO:0030203	glycosaminoglycan metabolic process	4/154	118/18723	0.0163916017891726	0.0682635890845272	0.0475208028757987	CHST1/TGFB1/CD44/IL1B	4
BP	GO:0002720	positive regulation of cytokine production involved in immune response	3/154	65/18723	0.0164350101507813	0.0682635890845272	0.0475208028757987	MALT1/SCIMP/IL1B	3
BP	GO:0003170	heart valve development	3/154	65/18723	0.0164350101507813	0.0682635890845272	0.0475208028757987	RBPJ/TGFB1/NFATC1	3
BP	GO:0015909	long-chain fatty acid transport	3/154	65/18723	0.0164350101507813	0.0682635890845272	0.0475208028757987	SLC2A1/FABP5/PLIN2	3
BP	GO:0071677	positive regulation of mononuclear cell migration	3/154	65/18723	0.0164350101507813	0.0682635890845272	0.0475208028757987	CCR1/ADAM17/PLA2G7	3
BP	GO:0001779	natural killer cell differentiation	2/154	24/18723	0.0164774180548859	0.0682635890845272	0.0475208028757987	PTPRC/NFIL3	2
BP	GO:0002726	positive regulation of T cell cytokine production	2/154	24/18723	0.0164774180548859	0.0682635890845272	0.0475208028757987	MALT1/IL1B	2
BP	GO:0002922	positive regulation of humoral immune response	2/154	24/18723	0.0164774180548859	0.0682635890845272	0.0475208028757987	PTPRC/IL1B	2
BP	GO:0006817	phosphate ion transport	2/154	24/18723	0.0164774180548859	0.0682635890845272	0.0475208028757987	SLC37A2/CEBPB	2
BP	GO:0048641	regulation of skeletal muscle tissue development	2/154	24/18723	0.0164774180548859	0.0682635890845272	0.0475208028757987	TGFB1/NIBAN2	2
BP	GO:0051000	positive regulation of nitric-oxide synthase activity	2/154	24/18723	0.0164774180548859	0.0682635890845272	0.0475208028757987	HIF1A/KRAS	2
BP	GO:0060149	negative regulation of posttranscriptional gene silencing	2/154	24/18723	0.0164774180548859	0.0682635890845272	0.0475208028757987	TGFB1/ZC3H12A	2
BP	GO:0060967	negative regulation of gene silencing by RNA	2/154	24/18723	0.0164774180548859	0.0682635890845272	0.0475208028757987	TGFB1/ZC3H12A	2
BP	GO:0071378	cellular response to growth hormone stimulus	2/154	24/18723	0.0164774180548859	0.0682635890845272	0.0475208028757987	STAT6/JAK2	2
BP	GO:0090343	positive regulation of cell aging	2/154	24/18723	0.0164774180548859	0.0682635890845272	0.0475208028757987	LMNA/KRAS	2
BP	GO:2000679	positive regulation of transcription regulatory region DNA binding	2/154	24/18723	0.0164774180548859	0.0682635890845272	0.0475208028757987	TGFB1/NIBAN2	2
BP	GO:0021537	telencephalon development	6/154	248/18723	0.0168424532243181	0.0696869911752676	0.0485116855861015	NDEL1/SLC2A1/HIF1A/ID2/BCL2A1/ZMIZ1	6
BP	GO:0045766	positive regulation of angiogenesis	5/154	181/18723	0.0170237642030121	0.0698701168229898	0.0486391661057111	HIF1A/ITGAX/IL1A/IL1B/ZC3H12A	5
BP	GO:0097696	receptor signaling pathway via STAT	5/154	181/18723	0.0170237642030121	0.0698701168229898	0.0486391661057111	TGFB1/STAT6/JAK2/PTPRC/GADD45A	5
BP	GO:1904018	positive regulation of vasculature development	5/154	181/18723	0.0170237642030121	0.0698701168229898	0.0486391661057111	HIF1A/ITGAX/IL1A/IL1B/ZC3H12A	5
BP	GO:0002562	somatic diversification of immune receptors via germline recombination within a single locus	3/154	66/18723	0.0171159384917291	0.0698701168229898	0.0486391661057111	TGFB1/STAT6/PTPRC	3
BP	GO:0014015	positive regulation of gliogenesis	3/154	66/18723	0.0171159384917291	0.0698701168229898	0.0486391661057111	TGFB1/ID2/IL1B	3
BP	GO:0016444	somatic cell DNA recombination	3/154	66/18723	0.0171159384917291	0.0698701168229898	0.0486391661057111	TGFB1/STAT6/PTPRC	3
BP	GO:0046626	regulation of insulin receptor signaling pathway	3/154	66/18723	0.0171159384917291	0.0698701168229898	0.0486391661057111	SRC/PRKCD/IL1B	3
BP	GO:0051893	regulation of focal adhesion assembly	3/154	66/18723	0.0171159384917291	0.0698701168229898	0.0486391661057111	SDC4/SRC/PEAK1	3
BP	GO:0072678	T cell migration	3/154	66/18723	0.0171159384917291	0.0698701168229898	0.0486391661057111	CXCL16/ADAM17/ICAM1	3
BP	GO:0090109	regulation of cell-substrate junction assembly	3/154	66/18723	0.0171159384917291	0.0698701168229898	0.0486391661057111	SDC4/SRC/PEAK1	3
BP	GO:0045926	negative regulation of growth	6/154	249/18723	0.0171448531736216	0.0698701168229898	0.0486391661057111	CDKN1A/HIF1A/TGFB1/SPAG9/SPP1/HSPA1B	6
BP	GO:0046883	regulation of hormone secretion	6/154	249/18723	0.0171448531736216	0.0698701168229898	0.0486391661057111	ACSL4/HIF1A/SPP1/JAK2/TMF1/IL1B	6
BP	GO:0048593	camera-type eye morphogenesis	4/154	120/18723	0.0173287742628939	0.0705311513858138	0.0490993366530749	AHI1/HIF1A/BCAR3/ATF4	4
BP	GO:0003015	heart process	6/154	251/18723	0.017760846826863	0.0713465732329923	0.0496669818850361	ATP1A3/HBEGF/SRC/JAK2/PDE4B/ZC3H12A	6
BP	GO:0002224	toll-like receptor signaling pathway	4/154	121/18723	0.0178096567709738	0.0713465732329923	0.0496669818850361	RAB7B/CD14/SCIMP/TNFAIP3	4
BP	GO:0016445	somatic diversification of immunoglobulins	3/154	67/18723	0.0178124625442967	0.0713465732329923	0.0496669818850361	TGFB1/STAT6/PTPRC	3
BP	GO:1902117	positive regulation of organelle assembly	3/154	67/18723	0.0178124625442967	0.0713465732329923	0.0496669818850361	SDC1/SDC4/SRC	3
BP	GO:0031579	membrane raft organization	2/154	25/18723	0.0178146769987552	0.0713465732329923	0.0496669818850361	ANXA2/PTPRC	2
BP	GO:0031664	regulation of lipopolysaccharide-mediated signaling pathway	2/154	25/18723	0.0178146769987552	0.0713465732329923	0.0496669818850361	SCIMP/TNFAIP3	2
BP	GO:0032753	positive regulation of interleukin-4 production	2/154	25/18723	0.0178146769987552	0.0713465732329923	0.0496669818850361	CEBPB/CD86	2
BP	GO:0033622	integrin activation	2/154	25/18723	0.0178146769987552	0.0713465732329923	0.0496669818850361	SRC/TLN1	2
BP	GO:0045822	negative regulation of heart contraction	2/154	25/18723	0.0178146769987552	0.0713465732329923	0.0496669818850361	JAK2/ZC3H12A	2
BP	GO:0070423	nucleotide-binding oligomerization domain containing signaling pathway	2/154	25/18723	0.0178146769987552	0.0713465732329923	0.0496669818850361	TNFAIP3/HSPA1B	2
BP	GO:0090382	phagosome maturation	2/154	25/18723	0.0178146769987552	0.0713465732329923	0.0496669818850361	SLAMF8/RAB7B	2
BP	GO:1903798	regulation of production of miRNAs involved in gene silencing by miRNA	2/154	25/18723	0.0178146769987552	0.0713465732329923	0.0496669818850361	TGFB1/ZC3H12A	2
BP	GO:1904385	cellular response to angiotensin	2/154	25/18723	0.0178146769987552	0.0713465732329923	0.0496669818850361	SRC/PRKCD	2
BP	GO:0010951	negative regulation of endopeptidase activity	6/154	252/18723	0.018074481040423	0.072297924161692	0.0503292523656062	ANXA2/CSTB/PRDX5/CD44/SRC/APLP2	6
BP	GO:0097305	response to alcohol	6/154	253/18723	0.0183919002409677	0.0734771119097946	0.0511501284619649	CDKN1A/SOD2/TGFB1/CD14/ICAM1/ABCA1	6
BP	GO:0051896	regulation of protein kinase B signaling	5/154	185/18723	0.0185286381349913	0.0739324529022748	0.0514671081261623	CASS4/PDGFA/HBEGF/TGFB1/SRC	5
BP	GO:0002092	positive regulation of receptor internalization	2/154	26/18723	0.0191963312517167	0.0756670921184172	0.0526746544822272	AHI1/CD63	2
BP	GO:0002407	dendritic cell chemotaxis	2/154	26/18723	0.0191963312517167	0.0756670921184172	0.0526746544822272	SLAMF8/CCR1	2
BP	GO:0006027	glycosaminoglycan catabolic process	2/154	26/18723	0.0191963312517167	0.0756670921184172	0.0526746544822272	TGFB1/CD44	2
BP	GO:0035872	nucleotide-binding domain, leucine rich repeat containing receptor signaling pathway	2/154	26/18723	0.0191963312517167	0.0756670921184172	0.0526746544822272	TNFAIP3/HSPA1B	2
BP	GO:0045672	positive regulation of osteoclast differentiation	2/154	26/18723	0.0191963312517167	0.0756670921184172	0.0526746544822272	CSF1/CCR1	2
BP	GO:0070102	interleukin-6-mediated signaling pathway	2/154	26/18723	0.0191963312517167	0.0756670921184172	0.0526746544822272	SRC/JAK2	2
BP	GO:0070920	regulation of production of small RNA involved in gene silencing by RNA	2/154	26/18723	0.0191963312517167	0.0756670921184172	0.0526746544822272	TGFB1/ZC3H12A	2
BP	GO:0071880	adenylate cyclase-activating adrenergic receptor signaling pathway	2/154	26/18723	0.0191963312517167	0.0756670921184172	0.0526746544822272	PDE4B/ARRDC3	2
BP	GO:1903523	negative regulation of blood circulation	2/154	26/18723	0.0191963312517167	0.0756670921184172	0.0526746544822272	JAK2/ZC3H12A	2
BP	GO:1905063	regulation of vascular associated smooth muscle cell differentiation	2/154	26/18723	0.0191963312517167	0.0756670921184172	0.0526746544822272	SOD2/NFATC1	2
BP	GO:0034605	cellular response to heat	3/154	69/18723	0.0192523926476066	0.0756911724727557	0.0526914177053018	CDKN1A/IL1A/HSPA1B	3
BP	GO:0060193	positive regulation of lipase activity	3/154	69/18723	0.0192523926476066	0.0756911724727557	0.0526914177053018	RHOC/GNA13/CD86	3
BP	GO:0010959	regulation of metal ion transport	8/154	406/18723	0.0192723521043624	0.0756911724727557	0.0526914177053018	CCR1/CD63/P2RX7/GEM/ATP1B3/MLLT6/ICAM1/PDE4B	8
BP	GO:0061136	regulation of proteasomal protein catabolic process	5/154	187/18723	0.0193129661171704	0.0757590748171129	0.0527386870323952	PLK3/ZFAND2A/TMTC3/TMF1/HSPA1B	5
BP	GO:0034976	response to endoplasmic reticulum stress	6/154	256/18723	0.0193670652635052	0.0757882264769458	0.052758980578325	P4HB/CEBPB/TMTC3/GRINA/ATF4/ATF3	6
BP	GO:1903522	regulation of blood circulation	6/154	256/18723	0.0193670652635052	0.0757882264769458	0.052758980578325	ATP1A3/HBEGF/JAK2/ICAM1/PDE4B/ZC3H12A	6
BP	GO:0030308	negative regulation of cell growth	5/154	188/18723	0.0197131975953081	0.0769572906124527	0.0535728092544557	CDKN1A/TGFB1/SPAG9/SPP1/HSPA1B	5
BP	GO:0060491	regulation of cell projection assembly	5/154	188/18723	0.0197131975953081	0.0769572906124527	0.0535728092544557	NDEL1/P2RX7/SRC/ICAM1/PRKCD	5
BP	GO:0055007	cardiac muscle cell differentiation	4/154	125/18723	0.0198160534264759	0.0772466189004209	0.0537742213501763	EFNB2/LMNA/RBPJ/TGFB1	4
BP	GO:0019216	regulation of lipid metabolic process	7/154	331/18723	0.0198348768974603	0.0772466189004209	0.0537742213501763	FABP5/PDGFA/TGFB1/ID2/SRC/PRKCD/IL1B	7
BP	GO:0002381	immunoglobulin production involved in immunoglobulin-mediated immune response	3/154	70/18723	0.0199958360789061	0.0776871717515394	0.0540809064435788	TGFB1/STAT6/PTPRC	3
BP	GO:0002548	monocyte chemotaxis	3/154	70/18723	0.0199958360789061	0.0776871717515394	0.0540809064435788	SLAMF8/CCR1/PLA2G7	3
BP	GO:0045927	positive regulation of growth	6/154	259/18723	0.0203769988767128	0.0790734675645916	0.0550459581049853	NDEL1/CSF1/RBPJ/HBEGF/CXCL16/ADAM17	6
BP	GO:1990778	protein localization to cell periphery	7/154	333/18723	0.0204220611599165	0.0791537644957147	0.0551018557612118	ANXA2/TGFB1/RILPL2/RABEP1/ATP1B3/RILPL1/EHD4	7
BP	GO:0009755	hormone-mediated signaling pathway	5/154	190/18723	0.0205299263320754	0.0793588381802906	0.0552446151190252	UFSP2/SRC/JAK2/TMF1/ZMIZ1	5
BP	GO:0010758	regulation of macrophage chemotaxis	2/154	27/18723	0.0206215700197553	0.0793588381802906	0.0552446151190252	SLAMF8/CSF1	2
BP	GO:0032703	negative regulation of interleukin-2 production	2/154	27/18723	0.0206215700197553	0.0793588381802906	0.0552446151190252	TNFAIP3/PTPRC	2
BP	GO:0034143	regulation of toll-like receptor 4 signaling pathway	2/154	27/18723	0.0206215700197553	0.0793588381802906	0.0552446151190252	RAB7B/TNFAIP3	2
BP	GO:0048873	homeostasis of number of cells within a tissue	2/154	27/18723	0.0206215700197553	0.0793588381802906	0.0552446151190252	CSF1/KRAS	2
BP	GO:1903203	regulation of oxidative stress-induced neuron death	2/154	27/18723	0.0206215700197553	0.0793588381802906	0.0552446151190252	HIF1A/ATF4	2
BP	GO:0003208	cardiac ventricle morphogenesis	3/154	71/18723	0.0207549501510891	0.0796833074358599	0.0554704901387824	RBPJ/HIF1A/TGFB1	3
BP	GO:0150116	regulation of cell-substrate junction organization	3/154	71/18723	0.0207549501510891	0.0796833074358599	0.0554704901387824	SDC4/SRC/PEAK1	3
BP	GO:0032872	regulation of stress-activated MAPK cascade	5/154	192/18723	0.0213685124271869	0.0817878457550225	0.056935536907502	GADD45B/SCIMP/IL1B/ZC3H12A/GADD45A	5
BP	GO:0001952	regulation of cell-matrix adhesion	4/154	128/18723	0.0214088525134539	0.0817878457550225	0.056935536907502	CSF1/SDC4/SRC/PEAK1	4
BP	GO:0010466	negative regulation of peptidase activity	6/154	262/18723	0.0214222129632685	0.0817878457550225	0.056935536907502	ANXA2/CSTB/PRDX5/CD44/SRC/APLP2	6
BP	GO:0002534	cytokine production involved in inflammatory response	3/154	72/18723	0.0215297438794779	0.0817878457550225	0.056935536907502	HIF1A/PLD3/ZC3H12A	3
BP	GO:0030330	DNA damage response, signal transduction by p53 class mediator	3/154	72/18723	0.0215297438794779	0.0817878457550225	0.056935536907502	PLK3/CDKN1A/CD44	3
BP	GO:0032729	positive regulation of interferon-gamma production	3/154	72/18723	0.0215297438794779	0.0817878457550225	0.056935536907502	CD14/PDE4B/IL1B	3
BP	GO:0033627	cell adhesion mediated by integrin	3/154	72/18723	0.0215297438794779	0.0817878457550225	0.056935536907502	ITGB2/ADAM17/ICAM1	3
BP	GO:0051057	positive regulation of small GTPase mediated signal transduction	3/154	72/18723	0.0215297438794779	0.0817878457550225	0.056935536907502	CSF1/SRC/KRAS	3
BP	GO:1900015	regulation of cytokine production involved in inflammatory response	3/154	72/18723	0.0215297438794779	0.0817878457550225	0.056935536907502	HIF1A/PLD3/ZC3H12A	3
BP	GO:0003018	vascular process in circulatory system	6/154	263/18723	0.0217785441177431	0.0826063197991879	0.0575053068863934	SLC2A1/FABP5/SOD2/TGFB1/SRC/ICAM1	6
BP	GO:0007565	female pregnancy	5/154	193/18723	0.0217960640603153	0.0826063197991879	0.0575053068863934	ACSL4/SLC2A1/SPP1/KRAS/IL1B	5
BP	GO:0006022	aminoglycan metabolic process	4/154	129/18723	0.021956723286101	0.0831182252135853	0.0578616631315728	CHST1/TGFB1/CD44/IL1B	4
BP	GO:0010464	regulation of mesenchymal cell proliferation	2/154	28/18723	0.0220895926907745	0.0831367289219415	0.0578745442456347	LMNA/PDGFA	2
BP	GO:0010818	T cell chemotaxis	2/154	28/18723	0.0220895926907745	0.0831367289219415	0.0578745442456347	CXCL16/ADAM17	2
BP	GO:0032801	receptor catabolic process	2/154	28/18723	0.0220895926907745	0.0831367289219415	0.0578745442456347	ANXA2/TGFB1	2
BP	GO:0050996	positive regulation of lipid catabolic process	2/154	28/18723	0.0220895926907745	0.0831367289219415	0.0578745442456347	PRKCD/IL1B	2
BP	GO:1990776	response to angiotensin	2/154	28/18723	0.0220895926907745	0.0831367289219415	0.0578745442456347	SRC/PRKCD	2
BP	GO:0016311	dephosphorylation	8/154	417/18723	0.0221962987127144	0.0834416414570561	0.0580868051107585	RCAN1/TGFB1/DUSP5/TNS3/SRC/JAK2/PTPRC/PRKCD	8
BP	GO:1901654	response to ketone	5/154	194/18723	0.0222291536955205	0.0834685447434113	0.0581055334809591	CDKN1A/TGFB1/SPP1/SRC/ICAM1	5
BP	GO:0042058	regulation of epidermal growth factor receptor signaling pathway	3/154	73/18723	0.0223202225563882	0.0836171659321209	0.058208994173644	HBEGF/ADAM17/BCAR3	3
BP	GO:0050848	regulation of calcium-mediated signaling	3/154	73/18723	0.0223202225563882	0.0836171659321209	0.058208994173644	NFAT5/RCAN1/DYRK2	3
BP	GO:0070302	regulation of stress-activated protein kinase signaling cascade	5/154	195/18723	0.022667805019915	0.0848214639454886	0.0590473504520707	GADD45B/SCIMP/IL1B/ZC3H12A/GADD45A	5
BP	GO:0034329	cell junction assembly	8/154	420/18723	0.0230454595487463	0.0861353885090081	0.0599620218166157	EFNB2/RHOC/SDC4/CD9/SRC/PEAK1/TLN1/IL1B	8
BP	GO:0006006	glucose metabolic process	5/154	196/18723	0.0231120413009743	0.0862849541903042	0.0600661400054361	FABP5/SRC/DYRK2/ATF4/ATF3	5
BP	GO:0042594	response to starvation	5/154	197/18723	0.0235618853847126	0.0874791794981341	0.060897484301916	CDKN1A/SLC2A1/ZC3H12A/ATF4/ATF3	5
BP	GO:0032366	intracellular sterol transport	2/154	29/18723	0.0235996087237479	0.0874791794981341	0.060897484301916	ANXA2/ABCA1	2
BP	GO:0032367	intracellular cholesterol transport	2/154	29/18723	0.0235996087237479	0.0874791794981341	0.060897484301916	ANXA2/ABCA1	2
BP	GO:0045737	positive regulation of cyclin-dependent protein serine/threonine kinase activity	2/154	29/18723	0.0235996087237479	0.0874791794981341	0.060897484301916	ADAM17/SRC	2
BP	GO:0048679	regulation of axon regeneration	2/154	29/18723	0.0235996087237479	0.0874791794981341	0.060897484301916	NDEL1/SPP1	2
BP	GO:0060969	negative regulation of gene silencing	2/154	29/18723	0.0235996087237479	0.0874791794981341	0.060897484301916	TGFB1/ZC3H12A	2
BP	GO:0050708	regulation of protein secretion	6/154	268/18723	0.023620455794293	0.0874791794981341	0.060897484301916	ACSL4/HIF1A/TGFB1/JAK2/IL1A/IL1B	6
BP	GO:0006024	glycosaminoglycan biosynthetic process	3/154	75/18723	0.0239482377873345	0.0884913268865329	0.0616020774411047	CHST1/TGFB1/IL1B	3
BP	GO:0008088	axo-dendritic transport	3/154	75/18723	0.0239482377873345	0.0884913268865329	0.0616020774411047	NDEL1/HIF1A/KIF1B	3
BP	GO:0007179	transforming growth factor beta receptor signaling pathway	5/154	198/18723	0.024017359693943	0.0886458912340077	0.0617096753858726	TGFB1/ADAM17/SRC/ZEB2/ZMIZ1	5
BP	GO:0010595	positive regulation of endothelial cell migration	4/154	133/18723	0.0242336842731873	0.0892415039901502	0.062124303399936	HIF1A/TGFB1/ADAM17/ZC3H12A	4
BP	GO:1903052	positive regulation of proteolysis involved in cellular protein catabolic process	4/154	133/18723	0.0242336842731873	0.0892415039901502	0.062124303399936	PLK3/ZFAND2A/TMTC3/HSPA1B	4
BP	GO:0032720	negative regulation of tumor necrosis factor production	3/154	76/18723	0.0247857670227841	0.0908624958126442	0.06325273561238	GPNMB/TNFAIP3/ZC3H12A	3
BP	GO:0043536	positive regulation of blood vessel endothelial cell migration	3/154	76/18723	0.0247857670227841	0.0908624958126442	0.06325273561238	HIF1A/TGFB1/ADAM17	3
BP	GO:0072332	intrinsic apoptotic signaling pathway by p53 class mediator	3/154	76/18723	0.0247857670227841	0.0908624958126442	0.06325273561238	CDKN1A/CD44/DYRK2	3
BP	GO:0140115	export across plasma membrane	3/154	76/18723	0.0247857670227841	0.0908624958126442	0.06325273561238	ATP1A3/ATP1B3/ABCA1	3
BP	GO:0048568	embryonic organ development	8/154	427/18723	0.0251156431731639	0.0912736539962356	0.0635389579932312	AHI1/RBPJ/PDGFA/HIF1A/TGFB1/CEBPB/ID2/ATF4	8
BP	GO:0007176	regulation of epidermal growth factor-activated receptor activity	2/154	30/18723	0.0251508375389873	0.0912736539962356	0.0635389579932312	HBEGF/ADAM17	2
BP	GO:0031571	mitotic G1 DNA damage checkpoint signaling	2/154	30/18723	0.0251508375389873	0.0912736539962356	0.0635389579932312	PLK3/CDKN1A	2
BP	GO:0034368	protein-lipid complex remodeling	2/154	30/18723	0.0251508375389873	0.0912736539962356	0.0635389579932312	LPL/PLA2G7	2
BP	GO:0034369	plasma lipoprotein particle remodeling	2/154	30/18723	0.0251508375389873	0.0912736539962356	0.0635389579932312	LPL/PLA2G7	2
BP	GO:0045577	regulation of B cell differentiation	2/154	30/18723	0.0251508375389873	0.0912736539962356	0.0635389579932312	SLAMF8/ID2	2
BP	GO:0060603	mammary gland duct morphogenesis	2/154	30/18723	0.0251508375389873	0.0912736539962356	0.0635389579932312	CSF1/SRC	2
BP	GO:0061311	cell surface receptor signaling pathway involved in heart development	2/154	30/18723	0.0251508375389873	0.0912736539962356	0.0635389579932312	RBPJ/TGFB1	2
BP	GO:0070498	interleukin-1-mediated signaling pathway	2/154	30/18723	0.0251508375389873	0.0912736539962356	0.0635389579932312	IL1RN/IL1B	2
BP	GO:0051054	positive regulation of DNA metabolic process	5/154	201/18723	0.0254177818205293	0.0921394590994186	0.0641416768685348	TGFB1/SRC/STAT6/PTPRC/PRKCD	5
BP	GO:0002200	somatic diversification of immune receptors	3/154	77/18723	0.0256389667231595	0.0926311055804471	0.064483930122764	TGFB1/STAT6/PTPRC	3
BP	GO:0007492	endoderm development	3/154	77/18723	0.0256389667231595	0.0926311055804471	0.064483930122764	ITGB2/DUSP2/DUSP5	3
BP	GO:0048644	muscle organ morphogenesis	3/154	77/18723	0.0256389667231595	0.0926311055804471	0.064483930122764	RBPJ/TGFB1/ARID5B	3
BP	GO:0002449	lymphocyte mediated immunity	7/154	350/18723	0.0259107070226534	0.0935088626773093	0.065094969221824	TGFB1/MALT1/STAT6/PTPRC/ICAM1/PRKCD/IL1B	7
BP	GO:0003158	endothelium development	4/154	136/18723	0.0260319009636165	0.0938419692894856	0.0653268570241817	RBPJ/ITGAX/ICAM1/IL1B	4
BP	GO:0043270	positive regulation of ion transport	6/154	275/18723	0.0263709738102058	0.0947215565039323	0.0659391701356127	CCR1/CEBPB/P2RX7/ATP1B3/MLLT6/IL1B	6
BP	GO:0032024	positive regulation of insulin secretion	3/154	78/18723	0.0265078247383191	0.0947215565039323	0.0659391701356127	ACSL4/HIF1A/JAK2	3
BP	GO:0043154	negative regulation of cysteine-type endopeptidase activity involved in apoptotic process	3/154	78/18723	0.0265078247383191	0.0947215565039323	0.0659391701356127	PRDX5/CD44/SRC	3
BP	GO:1903556	negative regulation of tumor necrosis factor superfamily cytokine production	3/154	78/18723	0.0265078247383191	0.0947215565039323	0.0659391701356127	GPNMB/TNFAIP3/ZC3H12A	3
BP	GO:0052548	regulation of endopeptidase activity	8/154	432/18723	0.0266720065454148	0.0947215565039323	0.0659391701356127	ANXA2/CSTB/PRDX5/MALT1/CD44/SRC/JAK2/APLP2	8
BP	GO:0001516	prostaglandin biosynthetic process	2/154	31/18723	0.0267425084095154	0.0947215565039323	0.0659391701356127	FABP5/IL1B	2
BP	GO:0002828	regulation of type 2 immune response	2/154	31/18723	0.0267425084095154	0.0947215565039323	0.0659391701356127	CD86/STAT6	2
BP	GO:0036475	neuron death in response to oxidative stress	2/154	31/18723	0.0267425084095154	0.0947215565039323	0.0659391701356127	HIF1A/ATF4	2
BP	GO:0044819	mitotic G1/S transition checkpoint signaling	2/154	31/18723	0.0267425084095154	0.0947215565039323	0.0659391701356127	PLK3/CDKN1A	2
BP	GO:0046457	prostanoid biosynthetic process	2/154	31/18723	0.0267425084095154	0.0947215565039323	0.0659391701356127	FABP5/IL1B	2
BP	GO:0051443	positive regulation of ubiquitin-protein transferase activity	2/154	31/18723	0.0267425084095154	0.0947215565039323	0.0659391701356127	ARRDC4/ARRDC3	2
BP	GO:0055075	potassium ion homeostasis	2/154	31/18723	0.0267425084095154	0.0947215565039323	0.0659391701356127	ATP1A3/ATP1B3	2
BP	GO:0060390	regulation of SMAD protein signal transduction	2/154	31/18723	0.0267425084095154	0.0947215565039323	0.0659391701356127	TGFB1/JAK2	2
BP	GO:0070723	response to cholesterol	2/154	31/18723	0.0267425084095154	0.0947215565039323	0.0659391701356127	TGFB1/ABCA1	2
BP	GO:1900027	regulation of ruffle assembly	2/154	31/18723	0.0267425084095154	0.0947215565039323	0.0659391701356127	NDEL1/ICAM1	2
BP	GO:1902042	negative regulation of extrinsic apoptotic signaling pathway via death domain receptors	2/154	31/18723	0.0267425084095154	0.0947215565039323	0.0659391701356127	TNFAIP3/ICAM1	2
BP	GO:0007548	sex differentiation	6/154	276/18723	0.0267805564282917	0.094752992678749	0.0659610540167075	SDC1/CEBPB/SRC/ARID5B/TMF1/ICAM1	6
BP	GO:1903322	positive regulation of protein modification by small protein conjugation or removal	4/154	138/18723	0.0272741632720602	0.0963944312379232	0.0671037199569157	MALT1/ARRDC4/ZC3H12A/ARRDC3	4
BP	GO:0006023	aminoglycan biosynthetic process	3/154	79/18723	0.0273923256559663	0.0964970430917337	0.0671751518541107	CHST1/TGFB1/IL1B	3
BP	GO:0010770	positive regulation of cell morphogenesis involved in differentiation	3/154	79/18723	0.0273923256559663	0.0964970430917337	0.0671751518541107	CASS4/P4HB/NEDD9	3
BP	GO:0014068	positive regulation of phosphatidylinositol 3-kinase signaling	3/154	79/18723	0.0273923256559663	0.0964970430917337	0.0671751518541107	PDGFA/SRC/JAK2	3
BP	GO:0007178	transmembrane receptor protein serine/threonine kinase signaling pathway	7/154	355/18723	0.0277002820691485	0.0974761821891596	0.0678567667041466	RBPJ/TGFB1/ADAM17/SRC/JAK2/ZEB2/ZMIZ1	7
BP	GO:0008016	regulation of heart contraction	5/154	206/18723	0.0278663921323985	0.0979545905260069	0.0681898043978036	ATP1A3/HBEGF/JAK2/PDE4B/ZC3H12A	5
BP	GO:0043542	endothelial cell migration	6/154	279/18723	0.0280346261025568	0.0984394222498427	0.0685273136481275	EFNB2/HIF1A/TGFB1/ADAM17/ZC3H12A/GADD45A	6
BP	GO:0003180	aortic valve morphogenesis	2/154	32/18723	0.0283738603535329	0.0985650250569784	0.0686147503961595	TGFB1/NFATC1	2
BP	GO:0006026	aminoglycan catabolic process	2/154	32/18723	0.0283738603535329	0.0985650250569784	0.0686147503961595	TGFB1/CD44	2
BP	GO:0007435	salivary gland morphogenesis	2/154	32/18723	0.0283738603535329	0.0985650250569784	0.0686147503961595	PDGFA/TGFB1	2
BP	GO:0021799	cerebral cortex radially oriented cell migration	2/154	32/18723	0.0283738603535329	0.0985650250569784	0.0686147503961595	NDEL1/ZMIZ1	2
BP	GO:0030511	positive regulation of transforming growth factor beta receptor signaling pathway	2/154	32/18723	0.0283738603535329	0.0985650250569784	0.0686147503961595	ADAM17/ZEB2	2
BP	GO:0034367	protein-containing complex remodeling	2/154	32/18723	0.0283738603535329	0.0985650250569784	0.0686147503961595	LPL/PLA2G7	2
BP	GO:0045736	negative regulation of cyclin-dependent protein serine/threonine kinase activity	2/154	32/18723	0.0283738603535329	0.0985650250569784	0.0686147503961595	CDKN1A/TNFAIP3	2
BP	GO:0071875	adrenergic receptor signaling pathway	2/154	32/18723	0.0283738603535329	0.0985650250569784	0.0686147503961595	PDE4B/ARRDC3	2
BP	GO:1901889	negative regulation of cell junction assembly	2/154	32/18723	0.0283738603535329	0.0985650250569784	0.0686147503961595	SRC/IL1B	2
BP	GO:1903846	positive regulation of cellular response to transforming growth factor beta stimulus	2/154	32/18723	0.0283738603535329	0.0985650250569784	0.0686147503961595	ADAM17/ZEB2	2
BP	GO:0001818	negative regulation of cytokine production	7/154	357/18723	0.028439120319254	0.0986861782018557	0.0686990895701277	SRGN/TGFB1/GPNMB/TNFAIP3/PTPRC/ZC3H12A/CD83	7
BP	GO:0015748	organophosphate ester transport	4/154	140/18723	0.0285513815446417	0.0989699970725679	0.0688966663572323	SLC37A2/P2RX7/PRKCD/ABCA1	4
BP	GO:0006470	protein dephosphorylation	6/154	281/18723	0.0288919239498865	0.100043676960801	0.0696440945397332	RCAN1/TGFB1/DUSP5/JAK2/PTPRC/PRKCD	6
BP	GO:0051052	regulation of DNA metabolic process	7/154	359/18723	0.0291912477832443	0.100709303964313	0.0701074620544931	CDKN1A/TGFB1/NIBAN2/SRC/STAT6/PTPRC/PRKCD	7
BP	GO:0008584	male gonad development	4/154	141/18723	0.0292031460722825	0.100709303964313	0.0701074620544931	SDC1/ARID5B/TMF1/ICAM1	4
BP	GO:0034341	response to interferon-gamma	4/154	141/18723	0.0292031460722825	0.100709303964313	0.0701074620544931	CXCL16/RAB7B/JAK2/ICAM1	4
BP	GO:0071260	cellular response to mechanical stimulus	3/154	81/18723	0.0292081786743789	0.100709303964313	0.0701074620544931	SLC2A1/IL1B/GADD45A	3
BP	GO:0043281	regulation of cysteine-type endopeptidase activity involved in apoptotic process	5/154	209/18723	0.0294051567208384	0.10128096397591	0.070505415679367	PRDX5/MALT1/CD44/SRC/JAK2	5
BP	GO:0007009	plasma membrane organization	4/154	142/18723	0.0298637037617638	0.101971921845583	0.0709864169446176	CD9/P2RX7/PTPRC/PRKCD	4
BP	GO:0046546	development of primary male sexual characteristics	4/154	142/18723	0.0298637037617638	0.101971921845583	0.0709864169446176	SDC1/ARID5B/TMF1/ICAM1	4
BP	GO:0031396	regulation of protein ubiquitination	5/154	210/18723	0.0299297866578672	0.101971921845583	0.0709864169446176	MALT1/ARRDC4/TNFAIP3/HSPA1B/ARRDC3	5
BP	GO:0007015	actin filament organization	8/154	442/18723	0.0299843120234469	0.101971921845583	0.0709864169446176	CASS4/RHOC/SDC4/SRC/JAK2/ICAM1/PRKCD/NEDD9	8
BP	GO:0002335	mature B cell differentiation	2/154	33/18723	0.0300441420279709	0.101971921845583	0.0709864169446176	SLAMF8/MALT1	2
BP	GO:0003382	epithelial cell morphogenesis	2/154	33/18723	0.0300441420279709	0.101971921845583	0.0709864169446176	RILPL2/RILPL1	2
BP	GO:0036336	dendritic cell migration	2/154	33/18723	0.0300441420279709	0.101971921845583	0.0709864169446176	SLAMF8/CCR1	2
BP	GO:0043552	positive regulation of phosphatidylinositol 3-kinase activity	2/154	33/18723	0.0300441420279709	0.101971921845583	0.0709864169446176	TGFB1/SRC	2
BP	GO:0045648	positive regulation of erythrocyte differentiation	2/154	33/18723	0.0300441420279709	0.101971921845583	0.0709864169446176	HIF1A/HSPA1B	2
BP	GO:0070570	regulation of neuron projection regeneration	2/154	33/18723	0.0300441420279709	0.101971921845583	0.0709864169446176	NDEL1/SPP1	2
BP	GO:0071353	cellular response to interleukin-4	2/154	33/18723	0.0300441420279709	0.101971921845583	0.0709864169446176	STAT6/NFIL3	2
BP	GO:1904030	negative regulation of cyclin-dependent protein kinase activity	2/154	33/18723	0.0300441420279709	0.101971921845583	0.0709864169446176	CDKN1A/TNFAIP3	2
BP	GO:0001892	embryonic placenta development	3/154	82/18723	0.0301394842893349	0.101971921845583	0.0709864169446176	RBPJ/HIF1A/CEBPB	3
BP	GO:0002312	B cell activation involved in immune response	3/154	82/18723	0.0301394842893349	0.101971921845583	0.0709864169446176	TGFB1/STAT6/PTPRC	3
BP	GO:0008625	extrinsic apoptotic signaling pathway via death domain receptors	3/154	82/18723	0.0301394842893349	0.101971921845583	0.0709864169446176	TNFAIP3/ICAM1/ATF3	3
BP	GO:0050000	chromosome localization	3/154	82/18723	0.0301394842893349	0.101971921845583	0.0709864169446176	NDEL1/LMNA/GEM	3
BP	GO:0060395	SMAD protein signal transduction	3/154	82/18723	0.0301394842893349	0.101971921845583	0.0709864169446176	TGFB1/JAK2/ZMIZ1	3
BP	GO:0072659	protein localization to plasma membrane	6/154	284/18723	0.0302100380429653	0.102104270097348	0.0710785494455221	ANXA2/TGFB1/RILPL2/ATP1B3/RILPL1/EHD4	6
BP	GO:0034763	negative regulation of transmembrane transport	4/154	143/18723	0.0305330704762059	0.103088786805319	0.0717639078486599	FABP5/GEM/SLC43A2/IL1B	4
BP	GO:0051098	regulation of binding	7/154	363/18723	0.0307357359628955	0.103665285989081	0.0721652301998138	CDKN1A/ANXA2/TGFB1/NIBAN2/SRC/JAK2/PRKCD	7
BP	GO:0048678	response to axon injury	3/154	83/18723	0.0310863399752449	0.104739037592941	0.0729127083062089	NDEL1/SPP1/JAK2	3
BP	GO:0001890	placenta development	4/154	144/18723	0.031211261035273	0.10494221101715	0.0730541448226722	RBPJ/HIF1A/CEBPB/SPP1	4
BP	GO:0033135	regulation of peptidyl-serine phosphorylation	4/154	144/18723	0.031211261035273	0.10494221101715	0.0730541448226722	TGFB1/CD44/BCAR3/GADD45A	4
BP	GO:0002446	neutrophil mediated immunity	2/154	34/18723	0.0317526116231155	0.105885505700081	0.0737108070533364	ITGB2/ADAM17	2
BP	GO:0007431	salivary gland development	2/154	34/18723	0.0317526116231155	0.105885505700081	0.0737108070533364	PDGFA/TGFB1	2
BP	GO:0010922	positive regulation of phosphatase activity	2/154	34/18723	0.0317526116231155	0.105885505700081	0.0737108070533364	JAK2/PTPRC	2
BP	GO:0048741	skeletal muscle fiber development	2/154	34/18723	0.0317526116231155	0.105885505700081	0.0737108070533364	RCAN1/NIBAN2	2
BP	GO:0050869	negative regulation of B cell activation	2/154	34/18723	0.0317526116231155	0.105885505700081	0.0737108070533364	ID2/TNFAIP3	2
BP	GO:0050931	pigment cell differentiation	2/154	34/18723	0.0317526116231155	0.105885505700081	0.0737108070533364	CD63/ZEB2	2
BP	GO:0098751	bone cell development	2/154	34/18723	0.0317526116231155	0.105885505700081	0.0737108070533364	ANXA2/SRC	2
BP	GO:2000352	negative regulation of endothelial cell apoptotic process	2/154	34/18723	0.0317526116231155	0.105885505700081	0.0737108070533364	TNFAIP3/ICAM1	2
BP	GO:0006970	response to osmotic stress	3/154	84/18723	0.0320487150788809	0.106327095583458	0.0740182140631537	NFAT5/PLK3/SLC2A1	3
BP	GO:0010660	regulation of muscle cell apoptotic process	3/154	84/18723	0.0320487150788809	0.106327095583458	0.0740182140631537	SOD2/JAK2/ZC3H12A	3
BP	GO:0010921	regulation of phosphatase activity	3/154	84/18723	0.0320487150788809	0.106327095583458	0.0740182140631537	RCAN1/JAK2/PTPRC	3
BP	GO:0045445	myoblast differentiation	3/154	84/18723	0.0320487150788809	0.106327095583458	0.0740182140631537	SDC1/RBPJ/TGFB1	3
BP	GO:2000134	negative regulation of G1/S transition of mitotic cell cycle	3/154	84/18723	0.0320487150788809	0.106327095583458	0.0740182140631537	PLK3/CDKN1A/GPNMB	3
BP	GO:0000082	G1/S transition of mitotic cell cycle	5/154	214/18723	0.0320872935126937	0.106346458499214	0.074031693303186	PLK3/CDKN1A/ID2/GPNMB/ADAM17	5
BP	GO:0009615	response to virus	7/154	367/18723	0.0323344586950968	0.107056393314653	0.0745259051205192	HIF1A/ITGAX/SRC/TNFAIP3/PTPRC/SLFN13/ZC3H12A	7
BP	GO:0007043	cell-cell junction assembly	4/154	146/18723	0.0325941677829679	0.107696700873936	0.0749716468360175	RHOC/CD9/TLN1/IL1B	4
BP	GO:0007189	adenylate cyclase-activating G protein-coupled receptor signaling pathway	4/154	146/18723	0.0325941677829679	0.107696700873936	0.0749716468360175	GNA13/PDE4B/ABCA1/ARRDC3	4
BP	GO:0002709	regulation of T cell mediated immunity	3/154	85/18723	0.0330265761052273	0.109014552022132	0.0758890516410229	MALT1/PTPRC/IL1B	3
BP	GO:0001889	liver development	4/154	147/18723	0.033298908445635	0.109791369718416	0.0764298230992861	CEBPB/ARID5B/TNFAIP3/KRAS	4
BP	GO:0007020	microtubule nucleation	2/154	35/18723	0.0334985367582974	0.109791369718416	0.0764298230992861	NDEL1/HSPA1B	2
BP	GO:0010765	positive regulation of sodium ion transport	2/154	35/18723	0.0334985367582974	0.109791369718416	0.0764298230992861	ATP1B3/MLLT6	2
BP	GO:0033146	regulation of intracellular estrogen receptor signaling pathway	2/154	35/18723	0.0334985367582974	0.109791369718416	0.0764298230992861	UFSP2/SRC	2
BP	GO:0034405	response to fluid shear stress	2/154	35/18723	0.0334985367582974	0.109791369718416	0.0764298230992861	SRC/ABCA1	2
BP	GO:0046627	negative regulation of insulin receptor signaling pathway	2/154	35/18723	0.0334985367582974	0.109791369718416	0.0764298230992861	PRKCD/IL1B	2
BP	GO:1905207	regulation of cardiocyte differentiation	2/154	35/18723	0.0334985367582974	0.109791369718416	0.0764298230992861	EFNB2/TGFB1	2
BP	GO:0010212	response to ionizing radiation	4/154	148/18723	0.0340125219131299	0.111163573716153	0.0773850649281487	CDKN1A/PTPRC/ICAM1/GADD45A	4
BP	GO:0045921	positive regulation of exocytosis	3/154	86/18723	0.0340198867838226	0.111163573716153	0.0773850649281487	ITGB2/SDC1/SDC4	3
BP	GO:2000117	negative regulation of cysteine-type endopeptidase activity	3/154	86/18723	0.0340198867838226	0.111163573716153	0.0773850649281487	PRDX5/CD44/SRC	3
BP	GO:0045834	positive regulation of lipid metabolic process	4/154	149/18723	0.0347350178761918	0.113386269408915	0.0789323654039248	TGFB1/SRC/PRKCD/IL1B	4
BP	GO:0044070	regulation of anion transport	3/154	87/18723	0.0350286081340731	0.114115265014513	0.0794398461405152	CEBPB/SLC43A2/IL1B	3
BP	GO:0048041	focal adhesion assembly	3/154	87/18723	0.0350286081340731	0.114115265014513	0.0794398461405152	SDC4/SRC/PEAK1	3
BP	GO:0010762	regulation of fibroblast migration	2/154	36/18723	0.0352811943786335	0.114364590161479	0.0796134105739099	TGFB1/SDC4	2
BP	GO:0036314	response to sterol	2/154	36/18723	0.0352811943786335	0.114364590161479	0.0796134105739099	TGFB1/ABCA1	2
BP	GO:0042092	type 2 immune response	2/154	36/18723	0.0352811943786335	0.114364590161479	0.0796134105739099	CD86/STAT6	2
BP	GO:0042119	neutrophil activation	2/154	36/18723	0.0352811943786335	0.114364590161479	0.0796134105739099	ITGB2/PRKCD	2
BP	GO:0070670	response to interleukin-4	2/154	36/18723	0.0352811943786335	0.114364590161479	0.0796134105739099	STAT6/NFIL3	2
BP	GO:0061008	hepaticobiliary system development	4/154	150/18723	0.0354664050184389	0.114737399078544	0.0798729366154761	CEBPB/ARID5B/TNFAIP3/KRAS	4
BP	GO:0007346	regulation of mitotic cell cycle	8/154	457/18723	0.0354690282946152	0.114737399078544	0.0798729366154761	PLK3/CDKN1A/TGFB1/ID2/GPNMB/ADAM17/IL1A/IL1B	8
BP	GO:0044706	multi-multicellular organism process	5/154	220/18723	0.0355021816730102	0.114737399078544	0.0798729366154761	ACSL4/SLC2A1/SPP1/KRAS/IL1B	5
BP	GO:1903050	regulation of proteolysis involved in cellular protein catabolic process	5/154	221/18723	0.0360923470745019	0.116528770673938	0.0811199764738203	PLK3/ZFAND2A/TMTC3/TMF1/HSPA1B	5
BP	GO:0043535	regulation of blood vessel endothelial cell migration	4/154	151/18723	0.0362066910228989	0.116666004407119	0.0812155099385829	HIF1A/TGFB1/ADAM17/GADD45A	4
BP	GO:0048592	eye morphogenesis	4/154	151/18723	0.0362066910228989	0.116666004407119	0.0812155099385829	AHI1/HIF1A/BCAR3/ATF4	4
BP	GO:0031647	regulation of protein stability	6/154	298/18723	0.0368816629120544	0.11767615222689	0.081918711104278	LMNA/SRC/KRAS/ATP1B3/PRKCD/HSPA1B	6
BP	GO:0008643	carbohydrate transport	4/154	152/18723	0.0369558825786624	0.11767615222689	0.081918711104278	SLC37A2/SLC2A1/FABP5/IL1B	4
BP	GO:0050871	positive regulation of B cell activation	4/154	152/18723	0.0369558825786624	0.11767615222689	0.081918711104278	CDKN1A/TGFB1/STAT6/PTPRC	4
BP	GO:0052547	regulation of peptidase activity	8/154	461/18723	0.0370394091430205	0.11767615222689	0.081918711104278	ANXA2/CSTB/PRDX5/MALT1/CD44/SRC/JAK2/APLP2	8
BP	GO:0010657	muscle cell apoptotic process	3/154	89/18723	0.0370921137613118	0.11767615222689	0.081918711104278	SOD2/JAK2/ZC3H12A	3
BP	GO:0014910	regulation of smooth muscle cell migration	3/154	89/18723	0.0370921137613118	0.11767615222689	0.081918711104278	PDGFA/GNA13/SRC	3
BP	GO:0046330	positive regulation of JNK cascade	3/154	89/18723	0.0370921137613118	0.11767615222689	0.081918711104278	GADD45B/IL1B/GADD45A	3
BP	GO:0002369	T cell cytokine production	2/154	37/18723	0.0370998706528127	0.11767615222689	0.081918711104278	MALT1/IL1B	2
BP	GO:0002724	regulation of T cell cytokine production	2/154	37/18723	0.0370998706528127	0.11767615222689	0.081918711104278	MALT1/IL1B	2
BP	GO:0014904	myotube cell development	2/154	37/18723	0.0370998706528127	0.11767615222689	0.081918711104278	RCAN1/NIBAN2	2
BP	GO:0016202	regulation of striated muscle tissue development	2/154	37/18723	0.0370998706528127	0.11767615222689	0.081918711104278	TGFB1/NIBAN2	2
BP	GO:0032570	response to progesterone	2/154	37/18723	0.0370998706528127	0.11767615222689	0.081918711104278	TGFB1/SRC	2
BP	GO:0032885	regulation of polysaccharide biosynthetic process	2/154	37/18723	0.0370998706528127	0.11767615222689	0.081918711104278	TGFB1/DYRK2	2
BP	GO:0043368	positive T cell selection	2/154	37/18723	0.0370998706528127	0.11767615222689	0.081918711104278	STAT6/PTPRC	2
BP	GO:0060416	response to growth hormone	2/154	37/18723	0.0370998706528127	0.11767615222689	0.081918711104278	STAT6/JAK2	2
BP	GO:0090218	positive regulation of lipid kinase activity	2/154	37/18723	0.0370998706528127	0.11767615222689	0.081918711104278	TGFB1/SRC	2
BP	GO:0002028	regulation of sodium ion transport	3/154	90/18723	0.0381468071001739	0.120526098697826	0.0839026639885045	P2RX7/ATP1B3/MLLT6	3
BP	GO:0032436	positive regulation of proteasomal ubiquitin-dependent protein catabolic process	3/154	90/18723	0.0381468071001739	0.120526098697826	0.0839026639885045	PLK3/ZFAND2A/HSPA1B	3
BP	GO:0034644	cellular response to UV	3/154	90/18723	0.0381468071001739	0.120526098697826	0.0839026639885045	CDKN1A/PRKCD/ATF4	3
BP	GO:0097581	lamellipodium organization	3/154	90/18723	0.0381468071001739	0.120526098697826	0.0839026639885045	CD44/SRC/PLEKHO1	3
BP	GO:0008360	regulation of cell shape	4/154	154/18723	0.0384810041715262	0.121330614068622	0.084462716819873	ITGB2/RHOC/PLEKHO1/ICAM1	4
BP	GO:0034284	response to monosaccharide	5/154	225/18723	0.038513504650477	0.121330614068622	0.084462716819873	SOD2/HIF1A/LPL/CCDC186/ICAM1	5
BP	GO:0050769	positive regulation of neurogenesis	5/154	225/18723	0.038513504650477	0.121330614068622	0.084462716819873	NDEL1/HIF1A/TGFB1/ID2/IL1B	5
BP	GO:0051056	regulation of small GTPase mediated signal transduction	6/154	302/18723	0.0389483159858454	0.121890308393041	0.0848523406884404	SH2B2/CSF1/GNA13/SRC/KRAS/ABCA1	6
BP	GO:0032373	positive regulation of sterol transport	2/154	38/18723	0.0389538608719139	0.121890308393041	0.0848523406884404	ANXA2/ABCA1	2
BP	GO:0032376	positive regulation of cholesterol transport	2/154	38/18723	0.0389538608719139	0.121890308393041	0.0848523406884404	ANXA2/ABCA1	2
BP	GO:0035886	vascular associated smooth muscle cell differentiation	2/154	38/18723	0.0389538608719139	0.121890308393041	0.0848523406884404	SOD2/NFATC1	2
BP	GO:0048246	macrophage chemotaxis	2/154	38/18723	0.0389538608719139	0.121890308393041	0.0848523406884404	SLAMF8/CSF1	2
BP	GO:1903580	positive regulation of ATP metabolic process	2/154	38/18723	0.0389538608719139	0.121890308393041	0.0848523406884404	HIF1A/P2RX7	2
BP	GO:1903725	regulation of phospholipid metabolic process	2/154	38/18723	0.0389538608719139	0.121890308393041	0.0848523406884404	PDGFA/PRKCD	2
BP	GO:0051495	positive regulation of cytoskeleton organization	5/154	226/18723	0.0391339722819178	0.122336036546361	0.0851626285006428	RHOC/SDC4/P2RX7/ICAM1/HSPA1B	5
BP	GO:0060191	regulation of lipase activity	3/154	91/18723	0.0392167293580914	0.122476862456809	0.0852606626125307	RHOC/GNA13/CD86	3
BP	GO:0035051	cardiocyte differentiation	4/154	156/18723	0.0400418036911997	0.124933504696462	0.0869708219108115	EFNB2/LMNA/RBPJ/TGFB1	4
BP	GO:0001837	epithelial to mesenchymal transition	4/154	157/18723	0.0408355890324163	0.126943866455846	0.0883703089017234	RBPJ/HIF1A/TGFB1/IL1B	4
BP	GO:0051017	actin filament bundle assembly	4/154	157/18723	0.0408355890324163	0.126943866455846	0.0883703089017234	RHOC/SDC4/SRC/NEDD9	4
BP	GO:0010463	mesenchymal cell proliferation	2/154	39/18723	0.0408424693492486	0.126943866455846	0.0883703089017234	LMNA/PDGFA	2
BP	GO:1901861	regulation of muscle tissue development	2/154	39/18723	0.0408424693492486	0.126943866455846	0.0883703089017234	TGFB1/NIBAN2	2
BP	GO:0007589	body fluid secretion	3/154	93/18723	0.0414020519458214	0.128437311098403	0.0894099508164926	ANXA2/HIF1A/COPA	3
BP	GO:1902807	negative regulation of cell cycle G1/S phase transition	3/154	93/18723	0.0414020519458214	0.128437311098403	0.0894099508164926	PLK3/CDKN1A/GPNMB	3
BP	GO:0016197	endosomal transport	5/154	230/18723	0.0416768482020704	0.129166415038478	0.0899175069687095	EEA1/RAB7B/SPAG9/EHD4/ABCA1	5
BP	GO:0014020	primary neural tube formation	3/154	94/18723	0.0425173421438079	0.131645688544412	0.0916434207264055	HIF1A/TGFB1/SDC4	3
BP	GO:0030501	positive regulation of bone mineralization	2/154	40/18723	0.0427650093212154	0.131909544420995	0.0918271005367828	TGFB1/P2RX7	2
BP	GO:0034122	negative regulation of toll-like receptor signaling pathway	2/154	40/18723	0.0427650093212154	0.131909544420995	0.0918271005367828	RAB7B/TNFAIP3	2
BP	GO:0045022	early endosome to late endosome transport	2/154	40/18723	0.0427650093212154	0.131909544420995	0.0918271005367828	EEA1/SRC	2
BP	GO:0150077	regulation of neuroinflammatory response	2/154	40/18723	0.0427650093212154	0.131909544420995	0.0918271005367828	PTPRC/IL1B	2
BP	GO:0010594	regulation of endothelial cell migration	5/154	232/18723	0.0429850089620777	0.132462342607996	0.0922119237496683	HIF1A/TGFB1/ADAM17/ZC3H12A/GADD45A	5
BP	GO:0008593	regulation of Notch signaling pathway	3/154	95/18723	0.0436476411132556	0.13425157976066	0.0934574777436797	NIBAN2/SRC/ZMIZ1	3
BP	GO:0007188	adenylate cyclase-modulating G protein-coupled receptor signaling pathway	5/154	233/18723	0.0436482968679979	0.13425157976066	0.0934574777436797	GNA13/PDE4B/ABCA1/ARRDC3/RGS1	5
BP	GO:0061572	actin filament bundle organization	4/154	161/18723	0.044099976995985	0.135512512093623	0.0943352592614407	RHOC/SDC4/SRC/NEDD9	4
BP	GO:0010907	positive regulation of glucose metabolic process	2/154	41/18723	0.0447208028491596	0.136479644525217	0.095008515828418	SRC/DYRK2	2
BP	GO:0048634	regulation of muscle organ development	2/154	41/18723	0.0447208028491596	0.136479644525217	0.095008515828418	TGFB1/NIBAN2	2
BP	GO:0050691	regulation of defense response to virus by host	2/154	41/18723	0.0447208028491596	0.136479644525217	0.095008515828418	TNFAIP3/ZC3H12A	2
BP	GO:1901385	regulation of voltage-gated calcium channel activity	2/154	41/18723	0.0447208028491596	0.136479644525217	0.095008515828418	GEM/PDE4B	2
BP	GO:0010769	regulation of cell morphogenesis involved in differentiation	3/154	96/18723	0.0447928882585842	0.136479644525217	0.095008515828418	CASS4/P4HB/NEDD9	3
BP	GO:0015914	phospholipid transport	3/154	96/18723	0.0447928882585842	0.136479644525217	0.095008515828418	P2RX7/PRKCD/ABCA1	3
BP	GO:0034620	cellular response to unfolded protein	3/154	96/18723	0.0447928882585842	0.136479644525217	0.095008515828418	HSPA1B/ATF4/ATF3	3
BP	GO:1901655	cellular response to ketone	3/154	96/18723	0.0447928882585842	0.136479644525217	0.095008515828418	SPP1/SRC/ICAM1	3
BP	GO:1904035	regulation of epithelial cell apoptotic process	3/154	96/18723	0.0447928882585842	0.136479644525217	0.095008515828418	TNFAIP3/JAK2/ICAM1	3
BP	GO:2000116	regulation of cysteine-type endopeptidase activity	5/154	235/18723	0.044993321144891	0.136961862304223	0.0953442054153069	PRDX5/MALT1/CD44/SRC/JAK2	5
BP	GO:0048738	cardiac muscle tissue development	5/154	236/18723	0.04567506957687	0.138906953170106	0.0966982549291511	EFNB2/LMNA/RBPJ/TGFB1/ID2	5
BP	GO:0014909	smooth muscle cell migration	3/154	97/18723	0.0459530208736059	0.139491039063058	0.0971048586684755	PDGFA/GNA13/SRC	3
BP	GO:1901216	positive regulation of neuron death	3/154	97/18723	0.0459530208736059	0.139491039063058	0.0971048586684755	ITGB2/EFNB2/ATF4	3
BP	GO:0007520	myoblast fusion	2/154	42/18723	0.046709180722226	0.14073415490333	0.0979702374683541	CD9/PLEKHO1	2
BP	GO:0019432	triglyceride biosynthetic process	2/154	42/18723	0.046709180722226	0.14073415490333	0.0979702374683541	ACSL4/LPL	2
BP	GO:0021795	cerebral cortex cell migration	2/154	42/18723	0.046709180722226	0.14073415490333	0.0979702374683541	NDEL1/ZMIZ1	2
BP	GO:0030890	positive regulation of B cell proliferation	2/154	42/18723	0.046709180722226	0.14073415490333	0.0979702374683541	CDKN1A/PTPRC	2
BP	GO:0032691	negative regulation of interleukin-1 beta production	2/154	42/18723	0.046709180722226	0.14073415490333	0.0979702374683541	TNFAIP3/ZC3H12A	2
BP	GO:0045687	positive regulation of glial cell differentiation	2/154	42/18723	0.046709180722226	0.14073415490333	0.0979702374683541	TGFB1/ID2	2
BP	GO:0046688	response to copper ion	2/154	42/18723	0.046709180722226	0.14073415490333	0.0979702374683541	IL1A/ICAM1	2
BP	GO:1902895	positive regulation of pri-miRNA transcription by RNA polymerase II	2/154	42/18723	0.046709180722226	0.14073415490333	0.0979702374683541	HIF1A/TGFB1	2
BP	GO:0006959	humoral immune response	6/154	317/18723	0.0473491444534669	0.142530140115719	0.0992204890357025	RBPJ/PTPRC/CXCL1/IL1B/CD83/CXCL2	6
BP	GO:0046661	male sex differentiation	4/154	165/18723	0.0475070557890871	0.142740903980532	0.0993672095379124	SDC1/ARID5B/TMF1/ICAM1	4
BP	GO:0050796	regulation of insulin secretion	4/154	165/18723	0.0475070557890871	0.142740903980532	0.0993672095379124	ACSL4/HIF1A/JAK2/IL1B	4
BP	GO:0051403	stress-activated MAPK cascade	5/154	239/18723	0.0477573233185196	0.143360245969087	0.0997983563461233	GADD45B/SCIMP/IL1B/ZC3H12A/GADD45A	5
BP	GO:0031341	regulation of cell killing	3/154	99/18723	0.0483176814632453	0.144278357984655	0.100437487992947	P2RX7/PTPRC/ICAM1	3
BP	GO:0042100	B cell proliferation	3/154	99/18723	0.0483176814632453	0.144278357984655	0.100437487992947	CDKN1A/PTPRC/PRKCD	3
BP	GO:0051153	regulation of striated muscle cell differentiation	3/154	99/18723	0.0483176814632453	0.144278357984655	0.100437487992947	EFNB2/TGFB1/NIBAN2	3
BP	GO:0030307	positive regulation of cell growth	4/154	166/18723	0.0483810875897085	0.144278357984655	0.100437487992947	NDEL1/HBEGF/CXCL16/ADAM17	4
BP	GO:0007204	positive regulation of cytosolic calcium ion concentration	6/154	319/18723	0.0485478518101915	0.144278357984655	0.100437487992947	CCR1/GNA13/P2RX7/JAK2/PTPRC/CCRL2	6
BP	GO:0006509	membrane protein ectodomain proteolysis	2/154	43/18723	0.0487294823611965	0.144278357984655	0.100437487992947	ADAM17/IL1B	2
BP	GO:0032365	intracellular lipid transport	2/154	43/18723	0.0487294823611965	0.144278357984655	0.100437487992947	ANXA2/ABCA1	2
BP	GO:0034661	ncRNA catabolic process	2/154	43/18723	0.0487294823611965	0.144278357984655	0.100437487992947	SLFN13/ZC3H12A	2
BP	GO:0036230	granulocyte activation	2/154	43/18723	0.0487294823611965	0.144278357984655	0.100437487992947	ITGB2/PRKCD	2
BP	GO:0042088	T-helper 1 type immune response	2/154	43/18723	0.0487294823611965	0.144278357984655	0.100437487992947	STAT6/IL1B	2
BP	GO:0045840	positive regulation of mitotic nuclear division	2/154	43/18723	0.0487294823611965	0.144278357984655	0.100437487992947	IL1A/IL1B	2
BP	GO:0045981	positive regulation of nucleotide metabolic process	2/154	43/18723	0.0487294823611965	0.144278357984655	0.100437487992947	HIF1A/P2RX7	2
BP	GO:0098927	vesicle-mediated transport between endosomal compartments	2/154	43/18723	0.0487294823611965	0.144278357984655	0.100437487992947	EEA1/SRC	2
BP	GO:1900544	positive regulation of purine nucleotide metabolic process	2/154	43/18723	0.0487294823611965	0.144278357984655	0.100437487992947	HIF1A/P2RX7	2
BP	GO:1903793	positive regulation of anion transport	2/154	43/18723	0.0487294823611965	0.144278357984655	0.100437487992947	CEBPB/IL1B	2
BP	GO:0009416	response to light stimulus	6/154	320/18723	0.0491542006060588	0.145204429403882	0.101082160474312	CDKN1A/HIF1A/ID2/KRAS/PRKCD/ATF4	6
BP	GO:0044843	cell cycle G1/S phase transition	5/154	241/18723	0.0491763769532851	0.145204429403882	0.101082160474312	PLK3/CDKN1A/ID2/GPNMB/ADAM17	5
BP	GO:0060047	heart contraction	5/154	241/18723	0.0491763769532851	0.145204429403882	0.101082160474312	ATP1A3/HBEGF/JAK2/PDE4B/ZC3H12A	5
CC	GO:0005925	focal adhesion	20/154	418/19550	1.16945501665473e-10	2.3209498603489e-08	1.84058257061809e-08	ITGB2/EFNB2/CASS4/P4HB/GNA13/SDC4/CD9/CD44/ADAM17/TNS3/SRC/PEAK1/BCAR3/KRAS/JAK2/TLN1/PTPRC/ICAM1/HSPA1B/NEDD9	20
CC	GO:0030055	cell-substrate junction	20/154	425/19550	1.56820936510061e-10	2.3209498603489e-08	1.84058257061809e-08	ITGB2/EFNB2/CASS4/P4HB/GNA13/SDC4/CD9/CD44/ADAM17/TNS3/SRC/PEAK1/BCAR3/KRAS/JAK2/TLN1/PTPRC/ICAM1/HSPA1B/NEDD9	20
CC	GO:0045121	membrane raft	15/154	335/19550	6.7619646263314e-08	5.00385382348524e-06	3.96820555703132e-06	ITGB2/ANXA2/SLC2A1/OLR1/CD14/SDC4/ADAM17/SRC/KRAS/STAT6/JAK2/ATP1B3/PTPRC/ICAM1/ABCA1	15
CC	GO:0098857	membrane microdomain	15/154	335/19550	6.7619646263314e-08	5.00385382348524e-06	3.96820555703132e-06	ITGB2/ANXA2/SLC2A1/OLR1/CD14/SDC4/ADAM17/SRC/KRAS/STAT6/JAK2/ATP1B3/PTPRC/ICAM1/ABCA1	15
CC	GO:0009897	external side of plasma membrane	14/154	421/19550	6.33648183082127e-06	0.000375119724384619	0.000297481147004872	ITGB2/SDC1/ITGAX/P4HB/CCR1/CD86/CTSK/CD14/CD9/PTPRC/CCRL2/ICAM1/ABCA1/CD83	14
CC	GO:0042470	melanosome	7/154	109/19550	2.49815995854395e-05	0.00105636478247001	0.00083772882820346	ANXA2/SLC2A1/P4HB/GNA13/GPNMB/CD63/ATP1B3	7
CC	GO:0048770	pigment granule	7/154	109/19550	2.49815995854395e-05	0.00105636478247001	0.00083772882820346	ANXA2/SLC2A1/P4HB/GNA13/GPNMB/CD63/ATP1B3	7
CC	GO:0030667	secretory granule membrane	11/154	311/19550	3.69657623669604e-05	0.00136773320757753	0.00108465329050423	ATP6V1D/ITGB2/FABP5/ITGAX/OLR1/CD14/CD9/CD63/CD44/APLP2/PTPRC	11
CC	GO:0005775	vacuolar lumen	8/154	174/19550	7.25556438382794e-05	0.00238627450845897	0.00189238696794577	ANXA2/SDC1/FABP5/VAT1/CTSK/SDC4/PLD3/PRKCD	8
CC	GO:0031091	platelet alpha granule	6/154	91/19550	8.32137533552709e-05	0.00246312709931602	0.00195333336823425	SRGN/PDGFA/TEX264/TGFB1/CD9/APLP2	6
CC	GO:0034774	secretory granule lumen	10/154	322/19550	0.000242186576694538	0.00623536977462523	0.0049448344941018	ANXA2/SRGN/FABP5/PDGFA/TEX264/VAT1/TGFB1/CSTB/PRKCD/CXCL1	10
CC	GO:0060205	cytoplasmic vesicle lumen	10/154	325/19550	0.000260792549001491	0.00623536977462523	0.0049448344941018	ANXA2/SRGN/FABP5/PDGFA/TEX264/VAT1/TGFB1/CSTB/PRKCD/CXCL1	10
CC	GO:0031983	vesicle lumen	10/154	327/19550	0.000273850699561243	0.00623536977462523	0.0049448344941018	ANXA2/SRGN/FABP5/PDGFA/TEX264/VAT1/TGFB1/CSTB/PRKCD/CXCL1	10
CC	GO:0031901	early endosome membrane	7/154	173/19550	0.000448879992591803	0.00949060555765526	0.00752633371037384	EEA1/PLD3/GPNMB/RABEP1/MARCHF8/SNX20/EHD4	7
CC	GO:0031252	cell leading edge	11/154	422/19550	0.000528675103346406	0.00984631642287387	0.00780842305227906	NDEL1/SH2B2/ANXA2/P4HB/CD44/SCIMP/ADAM17/SRC/TLN1/PLEKHO1/NEDD9	11
CC	GO:0001726	ruffle	7/154	178/19550	0.000532233320155344	0.00984631642287387	0.00780842305227906	SH2B2/ANXA2/SCIMP/ADAM17/SRC/TLN1/PLEKHO1	7
CC	GO:0005769	early endosome	10/154	394/19550	0.00115685752645428	0.020142931048851	0.0159739460309167	ANXA2/EEA1/PLD3/GPNMB/RABEP1/ARRDC4/MARCHF8/SNX20/EHD4/ARRDC3	10
CC	GO:0070820	tertiary granule	6/154	164/19550	0.00192337643294632	0.0300809616665639	0.0238551011793874	ITGB2/ITGAX/FTH1/OLR1/CSTB/CXCL1	6
CC	GO:0031093	platelet alpha granule lumen	4/154	67/19550	0.00193087253940782	0.0300809616665639	0.0238551011793874	SRGN/PDGFA/TEX264/TGFB1	4
CC	GO:0044853	plasma membrane raft	5/154	116/19550	0.00225989329941308	0.0334464208313136	0.0265240108299535	ITGB2/SLC2A1/SRC/JAK2/ATP1B3	5
CC	GO:0009898	cytoplasmic side of plasma membrane	6/154	172/19550	0.00244248483326432	0.0335619548550235	0.0266156327619852	GNA13/SRC/GEM/KRAS/PTPRC/RGS1	6
CC	GO:0019897	extrinsic component of plasma membrane	6/154	174/19550	0.00258730625760737	0.0335619548550235	0.0266156327619852	ANXA2/EEA1/GNA13/SRC/KRAS/RGS1	6
CC	GO:0031904	endosome lumen	3/154	35/19550	0.00260785460022142	0.0335619548550235	0.0266156327619852	CTSK/CD63/JAK2	3
CC	GO:0031256	leading edge membrane	6/154	180/19550	0.00306062148415094	0.0377476649711949	0.0299350259195465	CD44/SCIMP/ADAM17/SRC/TLN1/PLEKHO1	6
CC	GO:0005890	sodium:potassium-exchanging ATPase complex	2/154	12/19550	0.0038634546981676	0.0457433036263044	0.0362758062185842	ATP1A3/ATP1B3	2
CC	GO:0005901	caveola	4/154	84/19550	0.0043850289520044	0.0499218680689732	0.0395895326436025	SLC2A1/SRC/JAK2/ATP1B3	4
CC	GO:0098562	cytoplasmic side of membrane	6/154	197/19550	0.0047538781513739	0.0521165901039509	0.0413300127780265	GNA13/SRC/GEM/KRAS/PTPRC/RGS1	6
CC	GO:0016607	nuclear speck	9/154	412/19550	0.0054460644695278	0.0575726815350082	0.045656856267094	LMNA/HIF1A/WBP4/AKAP17A/HSPA1B/GADD45A/ATF4/NFKBIZ/SGK1	9
CC	GO:0035578	azurophil granule lumen	4/154	91/19550	0.00582253140340247	0.0594299757036942	0.0471297460239111	ANXA2/FABP5/VAT1/PRKCD	4
CC	GO:0031902	late endosome membrane	5/154	146/19550	0.00602619066693843	0.0594584145804592	0.0471522989027113	ANXA2/RAB7B/PLD3/CD63/MARCHF8	5
CC	GO:0043202	lysosomal lumen	4/154	97/19550	0.00728010869911582	0.0660905667366223	0.0524117936780469	SDC1/CTSK/SDC4/PLD3	4
CC	GO:0005766	primary lysosome	5/154	155/19550	0.00771556239853248	0.0660905667366223	0.0524117936780469	ANXA2/FABP5/VAT1/CD63/PRKCD	5
CC	GO:0042582	azurophil granule	5/154	155/19550	0.00771556239853248	0.0660905667366223	0.0524117936780469	ANXA2/FABP5/VAT1/CD63/PRKCD	5
CC	GO:0031092	platelet alpha granule membrane	2/154	17/19550	0.00775834051277582	0.0660905667366223	0.0524117936780469	CD9/APLP2	2
CC	GO:0032587	ruffle membrane	4/154	99/19550	0.00781476295872223	0.0660905667366223	0.0524117936780469	ADAM17/SRC/TLN1/PLEKHO1	4
CC	GO:0031234	extrinsic component of cytoplasmic side of plasma membrane	4/154	101/19550	0.00837461921238219	0.068857980190698	0.0546064352152406	GNA13/SRC/KRAS/RGS1	4
CC	GO:0090533	cation-transporting ATPase complex	2/154	18/19550	0.00868330781856372	0.0694664625485098	0.0550889799015565	ATP1A3/ATP1B3	2
CC	GO:0005796	Golgi lumen	4/154	104/19550	0.00926266448385886	0.0707566543951959	0.0561121405765601	SDC1/PDGFA/TGFB1/SDC4	4
CC	GO:1904724	tertiary granule lumen	3/154	55/19550	0.00932266730206973	0.0707566543951959	0.0561121405765601	FTH1/CSTB/CXCL1	3
CC	GO:0099091	postsynaptic specialization, intracellular component	2/154	19/19550	0.00965506335382729	0.0714474688183219	0.0566599770500917	SRGN/SRC	2
CC	GO:0016323	basolateral plasma membrane	6/154	231/19550	0.0100690314277528	0.0726934951857272	0.0576481131807154	SLC16A3/ANXA2/SLC2A1/CD44/ATP1B3/ABCA1	6
CC	GO:0005912	adherens junction	5/154	170/19550	0.011220476719314	0.0783739004154652	0.0621528442128334	AHI1/EFNB2/ANXA2/NIBAN2/TLN1	5
CC	GO:0019898	extrinsic component of membrane	7/154	309/19550	0.0113853976954899	0.0783739004154652	0.0621528442128334	ANXA2/EEA1/GNA13/SRC/KRAS/ZC3H12A/RGS1	7
CC	GO:1904115	axon cytoplasm	3/154	63/19550	0.0134831195711324	0.0907046225694361	0.0719314752239838	NDEL1/HIF1A/KIF1B	3
CC	GO:0098533	ATPase dependent transmembrane transport complex	2/154	24/19550	0.0151885259278211	0.0999067483252232	0.0792290358340141	ATP1A3/ATP1B3	2
CC	GO:0101002	ficolin-1-rich granule	5/154	185/19550	0.0156815343538971	0.10090726453812	0.0800224750782391	ITGB2/ITGAX/FTH1/CSTB/HSPA1B	5
CC	GO:0009925	basal plasma membrane	6/154	257/19550	0.0163052270606935	0.1026882385099	0.081434840639074	SLC16A3/ANXA2/SLC2A1/CD44/ATP1B3/ABCA1	6
CC	GO:0030139	endocytic vesicle	7/154	336/19550	0.0173012594165897	0.106691099735636	0.0846092291644627	HBEGF/RAB7B/CD9/SCIMP/RABEP1/EHD4/ABCA1	7
CC	GO:0033176	proton-transporting V-type ATPase complex	2/154	26/19550	0.0177026741373151	0.106938602951944	0.0848055066084052	ATP6V1D/ATP6V1F	2
CC	GO:0036019	endolysosome	2/154	27/19550	0.0190212588697577	0.111481863952881	0.0884084482983374	CTSK/PRKCD	2
CC	GO:0034399	nuclear periphery	4/154	130/19550	0.0195802311970472	0.111481863952881	0.0884084482983374	LMNA/CEBPB/PRKCD/ATF4	4
CC	GO:0070821	tertiary granule membrane	3/154	73/19550	0.0199528376970492	0.111481863952881	0.0884084482983374	ITGB2/ITGAX/OLR1	3
CC	GO:0031253	cell projection membrane	7/154	346/19550	0.0199612796942659	0.111481863952881	0.0884084482983374	GNA13/CD44/SCIMP/ADAM17/SRC/TLN1/PLEKHO1	7
CC	GO:0045178	basal part of cell	6/154	276/19550	0.0222788405598049	0.122121051957449	0.0968456421995418	SLC16A3/ANXA2/SLC2A1/CD44/ATP1B3/ABCA1	6
CC	GO:0005770	late endosome	6/154	282/19550	0.024436231157983	0.128210254535513	0.101674561740468	ANXA2/RAB7B/PLD3/CD63/SRC/MARCHF8	6
CC	GO:0005774	vacuolar membrane	8/154	444/19550	0.0245993342500284	0.128210254535513	0.101674561740468	ATP6V1D/ATP6V1F/ANXA2/TEX264/SPAG9/PLD3/CD63/MARCHF8	8
CC	GO:0008305	integrin complex	2/154	31/19550	0.0246891368531225	0.128210254535513	0.101674561740468	ITGB2/ITGAX	2
CC	GO:0016324	apical plasma membrane	7/154	367/19550	0.0264539567700174	0.135006400067675	0.107064108161777	SLC16A3/SLC2A1/CTSK/CD9/CD44/ADAM17/ATP1B3	7
CC	GO:0098858	actin-based cell projection	5/154	221/19550	0.0308351264048519	0.153492546430664	0.12172417444537	PDGFA/TGFB1/RHOC/CD44/SCIMP	5
CC	GO:0034358	plasma lipoprotein particle	2/154	36/19550	0.0326082019901579	0.153492546430664	0.12172417444537	LPL/PLA2G7	2
CC	GO:0098636	protein complex involved in cell adhesion	2/154	36/19550	0.0326082019901579	0.153492546430664	0.12172417444537	ITGB2/ITGAX	2
CC	GO:1990777	lipoprotein particle	2/154	36/19550	0.0326082019901579	0.153492546430664	0.12172417444537	LPL/PLA2G7	2
CC	GO:0098791	Golgi apparatus subcompartment	7/154	384/19550	0.0326690217065265	0.153492546430664	0.12172417444537	CHST1/PLK3/GGTA1/RAB7B/CCDC186/YIPF5/ARL5B	7
CC	GO:0005902	microvillus	3/154	91/19550	0.0352099974529381	0.160340911477995	0.127155132502109	PDGFA/TGFB1/CD44	3
CC	GO:0035579	specific granule membrane	3/154	91/19550	0.0352099974529381	0.160340911477995	0.127155132502109	ATP6V1D/ITGB2/OLR1	3
CC	GO:0000791	euchromatin	2/154	38/19550	0.0360184541569048	0.160345635807618	0.127158879036625	ID2/JAK2	2
CC	GO:0120111	neuron projection cytoplasm	3/154	93/19550	0.0371898463330507	0.160345635807618	0.127158879036625	NDEL1/HIF1A/KIF1B	3
CC	GO:0032994	protein-lipid complex	2/154	39/19550	0.0377730318698389	0.160345635807618	0.127158879036625	LPL/PLA2G7	2
CC	GO:0005788	endoplasmic reticulum lumen	6/154	313/19550	0.0378099906429074	0.160345635807618	0.127158879036625	CSF1/PDGFA/P4HB/SPP1/ADAM17/APLP2	6
CC	GO:0042581	specific granule	4/154	160/19550	0.0379195760355854	0.160345635807618	0.127158879036625	ATP6V1D/ITGB2/OLR1/CXCL1	4
CC	GO:0005811	lipid droplet	3/154	96/19550	0.0402645352255034	0.167863414461254	0.133120702079871	ACSL4/ANXA2/PLIN2	3
CC	GO:0005911	cell-cell junction	8/154	494/19550	0.0421043222319145	0.173095546953426	0.137269939440306	AHI1/EFNB2/ANXA2/SLC2A1/NIBAN2/ADAM17/TLN1/PRKCD	8
CC	GO:0001772	immunological synapse	2/154	44/19550	0.0470160367232973	0.190640368083507	0.151183506694958	SCIMP/ICAM1	2
MF	GO:0005178	integrin binding	11/155	144/18368	3.85984759394669e-08	1.76781019802759e-05	1.53175004517674e-05	ITGB2/ITGAX/P4HB/SPP1/CD9/GPNMB/ADAM17/SRC/TLN1/ICAM1/IL1B	11
MF	GO:0005126	cytokine receptor binding	11/155	271/18368	1.95206187110465e-05	0.00401739265847059	0.00348094008789568	CSF1/TGFB1/CXCL16/IL1RN/ADAM17/JAK2/IL1A/CCRL2/CXCL1/IL1B/CXCL2	11
MF	GO:0070851	growth factor receptor binding	8/155	141/18368	2.63147990729515e-05	0.00401739265847059	0.00348094008789568	PDGFA/HBEGF/IL1RN/ADAM17/SRC/JAK2/IL1A/IL1B	8
MF	GO:0048018	receptor ligand activity	14/155	487/18368	6.72120376719291e-05	0.00732193672106194	0.00634422005019617	CSF1/PDGFA/HBEGF/TGFB1/CXCL16/SPP1/GPNMB/IL1RN/RABEP1/COPA/IL1A/CXCL1/IL1B/CXCL2	14
MF	GO:0030546	signaling receptor activator activity	14/155	495/18368	7.99338069984928e-05	0.00732193672106194	0.00634422005019617	CSF1/PDGFA/HBEGF/TGFB1/CXCL16/SPP1/GPNMB/IL1RN/RABEP1/COPA/IL1A/CXCL1/IL1B/CXCL2	14
MF	GO:0005125	cytokine activity	9/155	235/18368	0.00017557374887308	0.0134021294973118	0.0116125093552897	CSF1/TGFB1/CXCL16/SPP1/IL1RN/IL1A/CXCL1/IL1B/CXCL2	9
MF	GO:0043394	proteoglycan binding	4/155	36/18368	0.000232835345419354	0.0152340840288663	0.013199838379413	LPL/CTSK/GPNMB/PTPRC	4
MF	GO:0005149	interleukin-1 receptor binding	3/155	17/18368	0.00036742699188092	0.0210351952851827	0.0182263126235667	IL1RN/IL1A/IL1B	3
MF	GO:0004715	non-membrane spanning protein tyrosine kinase activity	4/155	45/18368	0.000555257449902569	0.0282564346728196	0.0244832817091542	SRC/PEAK1/JAK2/PRKCD	4
MF	GO:0019829	ATPase-coupled cation transmembrane transporter activity	4/155	47/18368	0.000656080391482125	0.0300484819298813	0.0260360323777643	ATP6V1D/ATP1A3/ATP6V1F/ATP1B3	4
MF	GO:0042626	ATPase-coupled transmembrane transporter activity	5/155	109/18368	0.00231678106452218	0.093775822312593	0.0812537003260114	ATP6V1D/ATP1A3/ATP6V1F/ATP1B3/ABCA1	5
MF	GO:0008083	growth factor activity	6/155	162/18368	0.00254512061165847	0.093775822312593	0.0812537003260114	CSF1/PDGFA/HBEGF/TGFB1/RABEP1/CXCL1	6
MF	GO:0008330	protein tyrosine/threonine phosphatase activity	2/155	10/18368	0.00304551084292928	0.093775822312593	0.0812537003260114	DUSP2/DUSP5	2
MF	GO:0042379	chemokine receptor binding	4/155	72/18368	0.00321572768677152	0.093775822312593	0.0812537003260114	CXCL16/CCRL2/CXCL1/CXCL2	4
MF	GO:0001664	G protein-coupled receptor binding	8/155	295/18368	0.00362361883277767	0.093775822312593	0.0812537003260114	CXCL16/GNA13/JAK2/CCRL2/HSPA1B/CXCL1/ARRDC3/CXCL2	8
MF	GO:0043560	insulin receptor substrate binding	2/155	11/18368	0.00370172763180359	0.093775822312593	0.0812537003260114	JAK2/PRKCD	2
MF	GO:0001618	virus receptor activity	4/155	76/18368	0.00390753302812936	0.093775822312593	0.0812537003260114	EFNB2/CD86/ICAM1/HSPA1B	4
MF	GO:0061629	RNA polymerase II-specific DNA-binding transcription factor binding	8/155	299/18368	0.00392923325765117	0.093775822312593	0.0812537003260114	RBPJ/HIF1A/CEBPB/ID2/SRC/TMF1/NFATC1/ATF4	8
MF	GO:0038024	cargo receptor activity	4/155	77/18368	0.00409501407478572	0.093775822312593	0.0812537003260114	ITGB2/OLR1/CXCL16/ABCA1	4
MF	GO:0140272	exogenous protein binding	4/155	77/18368	0.00409501407478572	0.093775822312593	0.0812537003260114	EFNB2/CD86/ICAM1/HSPA1B	4
MF	GO:0042169	SH2 domain binding	3/155	40/18368	0.00463250609217606	0.101032751915078	0.087541593822074	SH2B2/SRC/JAK2	3
MF	GO:0001228	DNA-binding transcription activator activity, RNA polymerase II-specific	10/155	450/18368	0.00493758310429029	0.102791502807498	0.0890654942735616	NFAT5/RBPJ/HIF1A/CEBPB/STAT6/NFATC1/KLF13/ATF4/KLF6/ATF3	10
MF	GO:0017017	MAP kinase tyrosine/serine/threonine phosphatase activity	2/155	13/18368	0.00519193781000126	0.10321587981845	0.0894332031522772	DUSP2/DUSP5	2
MF	GO:0001216	DNA-binding transcription activator activity	10/155	456/18368	0.00540869239223321	0.10321587981845	0.0894332031522772	NFAT5/RBPJ/HIF1A/CEBPB/STAT6/NFATC1/KLF13/ATF4/KLF6/ATF3	10
MF	GO:0004713	protein tyrosine kinase activity	5/155	136/18368	0.00595728309555671	0.109137426310599	0.0945640306115739	SRC/PEAK1/JAK2/PRKCD/DYRK2	5
MF	GO:0046982	protein heterodimerization activity	8/155	328/18368	0.0067817444187214	0.112652904081595	0.0976100777723769	PDGFA/HIF1A/P4HB/CEBPB/BCL2A1/GADD45A/ATF4/ATF3	8
MF	GO:0005041	low-density lipoprotein particle receptor activity	2/155	15/18368	0.00691231865493056	0.112652904081595	0.0976100777723769	OLR1/CXCL16	2
MF	GO:0003924	GTPase activity	8/155	337/18368	0.00792605217010364	0.112652904081595	0.0976100777723769	TUBB6/RHOC/GNA13/RAB7B/GEM/KRAS/ARL5B/RGS1	8
MF	GO:0008009	chemokine activity	3/155	49/18368	0.00817506578005275	0.112652904081595	0.0976100777723769	CXCL16/CXCL1/CXCL2	3
MF	GO:0005324	long-chain fatty acid transporter activity	2/155	17/18368	0.00885481342126072	0.112652904081595	0.0976100777723769	SLC2A1/FABP5	2
MF	GO:0030275	LRR domain binding	2/155	17/18368	0.00885481342126072	0.112652904081595	0.0976100777723769	KRAS/ATF4	2
MF	GO:0034185	apolipoprotein binding	2/155	17/18368	0.00885481342126072	0.112652904081595	0.0976100777723769	LPL/ABCA1	2
MF	GO:0042625	ATPase-coupled ion transmembrane transporter activity	2/155	17/18368	0.00885481342126072	0.112652904081595	0.0976100777723769	ATP6V1D/ATP6V1F	2
MF	GO:0043395	heparan sulfate proteoglycan binding	2/155	17/18368	0.00885481342126072	0.112652904081595	0.0976100777723769	LPL/PTPRC	2
MF	GO:0044769	ATPase activity, coupled to transmembrane movement of ions, rotational mechanism	2/155	17/18368	0.00885481342126072	0.112652904081595	0.0976100777723769	ATP6V1D/ATP6V1F	2
MF	GO:0046961	proton-transporting ATPase activity, rotational mechanism	2/155	17/18368	0.00885481342126072	0.112652904081595	0.0976100777723769	ATP6V1D/ATP6V1F	2
MF	GO:0030228	lipoprotein particle receptor activity	2/155	18/18368	0.0099068913614401	0.116342467783066	0.100806964730443	OLR1/CXCL16	2
MF	GO:0033549	MAP kinase phosphatase activity	2/155	18/18368	0.0099068913614401	0.116342467783066	0.100806964730443	DUSP2/DUSP5	2
MF	GO:0045236	CXCR chemokine receptor binding	2/155	18/18368	0.0099068913614401	0.116342467783066	0.100806964730443	CXCL1/CXCL2	2
MF	GO:0004620	phospholipase activity	4/155	104/18368	0.01168782518997	0.132687975618794	0.1149698156936	CCR1/LPL/PLD3/PLA2G7	4
MF	GO:1990782	protein tyrosine kinase binding	4/155	105/18368	0.0120728086470465	0.132687975618794	0.1149698156936	SH2B2/CASS4/ITGAX/NEDD9	4
MF	GO:0009678	pyrophosphate hydrolysis-driven proton transmembrane transporter activity	2/155	20/18368	0.0121678929606754	0.132687975618794	0.1149698156936	ATP6V1D/ATP6V1F	2
MF	GO:0015662	P-type ion transporter activity	2/155	21/18368	0.0133749271486394	0.134231839167955	0.116307523250561	ATP1A3/ATP1B3	2
MF	GO:0140358	P-type transmembrane transporter activity	2/155	21/18368	0.0133749271486394	0.134231839167955	0.116307523250561	ATP1A3/ATP1B3	2
MF	GO:0008201	heparin binding	5/155	166/18368	0.0133980822942317	0.134231839167955	0.116307523250561	HBEGF/LPL/GPNMB/APLP2/PTPRC	5
MF	GO:0005539	glycosaminoglycan binding	6/155	230/18368	0.0134818004404496	0.134231839167955	0.116307523250561	HBEGF/LPL/GPNMB/CD44/APLP2/PTPRC	6
MF	GO:0005525	GTP binding	8/155	377/18368	0.0148393419544091	0.141617116832485	0.122706626168345	TUBB6/RHOC/GNA13/RAB7B/GEM/KRAS/ARL5B/EHD4	8
MF	GO:0043621	protein self-association	3/155	61/18368	0.0148419685763303	0.141617116832485	0.122706626168345	SLC2A1/MALT1/TNFAIP3	3
MF	GO:0016493	C-C chemokine receptor activity	2/155	23/18368	0.0159374287164455	0.148966170451674	0.129074342128893	CCR1/CCRL2	2
MF	GO:0019957	C-C chemokine binding	2/155	24/18368	0.0172910781397112	0.158386275759755	0.137236557024655	CCR1/CCRL2	2
MF	GO:0015399	primary active transmembrane transporter activity	5/155	181/18368	0.0187903353608898	0.164705931310154	0.142712333035918	ATP6V1D/ATP1A3/ATP6V1F/ATP1B3/ABCA1	5
MF	GO:0140297	DNA-binding transcription factor binding	8/155	394/18368	0.0188232441513022	0.164705931310154	0.142712333035918	RBPJ/HIF1A/CEBPB/ID2/SRC/TMF1/NFATC1/ATF4	8
MF	GO:0019001	guanyl nucleotide binding	8/155	398/18368	0.0198623186610173	0.164705931310154	0.142712333035918	TUBB6/RHOC/GNA13/RAB7B/GEM/KRAS/ARL5B/EHD4	8
MF	GO:0032561	guanyl ribonucleotide binding	8/155	398/18368	0.0198623186610173	0.164705931310154	0.142712333035918	TUBB6/RHOC/GNA13/RAB7B/GEM/KRAS/ARL5B/EHD4	8
MF	GO:0001637	G protein-coupled chemoattractant receptor activity	2/155	26/18368	0.0201387164920712	0.164705931310154	0.142712333035918	CCR1/CCRL2	2
MF	GO:0004950	chemokine receptor activity	2/155	26/18368	0.0201387164920712	0.164705931310154	0.142712333035918	CCR1/CCRL2	2
MF	GO:0005518	collagen binding	3/155	69/18368	0.0205817250642604	0.165375966305811	0.143292896569273	PDGFA/CTSK/CD44	3
MF	GO:0004714	transmembrane receptor protein tyrosine kinase activity	4/155	124/18368	0.0209749427700998	0.165629720494926	0.143512766321735	SRC/JAK2/PRKCD/DYRK2	4
MF	GO:0008234	cysteine-type peptidase activity	5/155	190/18368	0.0226272661585543	0.173947375869094	0.150719744202823	CTSK/MALT1/UFSP2/TNFAIP3/ZC3H12A	5
MF	GO:0001968	fibronectin binding	2/155	28/18368	0.0231676635982854	0.173947375869094	0.150719744202823	CTSK/SDC4	2
MF	GO:0046875	ephrin receptor binding	2/155	28/18368	0.0231676635982854	0.173947375869094	0.150719744202823	EFNB2/SRC	2
MF	GO:0016298	lipase activity	4/155	129/18368	0.0238410698189029	0.176116289952541	0.152599037720312	CCR1/LPL/PLD3/PLA2G7	4
MF	GO:1901681	sulfur compound binding	6/155	265/18368	0.0251102704581257	0.182547680473359	0.158171628449681	HBEGF/LPL/GPNMB/APLP2/ACBD3/PTPRC	6
MF	GO:0044325	transmembrane transporter binding	4/155	133/18368	0.0262969522364012	0.188187564441746	0.163058404492159	ID2/SRC/GRINA/PDE4B	4
MF	GO:0002020	protease binding	4/155	135/18368	0.0275797972830967	0.190608727228758	0.165156263307841	ANXA2/CSTB/MALT1/TNFAIP3	4
MF	GO:0071813	lipoprotein particle binding	2/155	31/18368	0.0280361758500619	0.190608727228758	0.165156263307841	LPL/ABCA1	2
MF	GO:0071814	protein-lipid complex binding	2/155	31/18368	0.0280361758500619	0.190608727228758	0.165156263307841	LPL/ABCA1	2
MF	GO:0001221	transcription coregulator binding	3/155	78/18368	0.0282999857020863	0.190608727228758	0.165156263307841	HIF1A/MAFK/NFATC1	3
MF	GO:0001223	transcription coactivator binding	2/155	32/18368	0.0297423947189704	0.197420533062152	0.171058471533972	HIF1A/NFATC1	2
MF	GO:0001530	lipopolysaccharide binding	2/155	33/18368	0.0314889565437389	0.203125945028626	0.176002025455739	CD14/P2RX7	2
MF	GO:0019956	chemokine binding	2/155	33/18368	0.0314889565437389	0.203125945028626	0.176002025455739	CCR1/CCRL2	2
MF	GO:0019199	transmembrane receptor protein kinase activity	4/155	143/18368	0.0330810439666613	0.210432196343484	0.182332654611569	SRC/JAK2/PRKCD/DYRK2	4
MF	GO:0016922	nuclear receptor binding	4/155	144/18368	0.0338105771284299	0.212126634586588	0.183800830243952	HIF1A/CEBPB/SRC/TMF1	4
MF	GO:0042578	phosphoric ester hydrolase activity	7/155	366/18368	0.0359068440244807	0.222234250854218	0.192558751027443	DUSP2/CCR1/PLD3/DUSP5/TNS3/PTPRC/PDE4B	7
MF	GO:0140677	molecular function activator activity	4/155	150/18368	0.0383843965913385	0.23440071518444	0.203100596700837	SRC/ATP1B3/PRKCD/CXCL1	4
MF	GO:0008081	phosphoric diester hydrolase activity	3/155	89/18368	0.0395353501629567	0.235158316553691	0.203757033649141	CCR1/PLD3/PDE4B	3
MF	GO:0051117	ATPase binding	3/155	89/18368	0.0395353501629567	0.235158316553691	0.203757033649141	SRC/ATP1B3/ABCA1	3
MF	GO:0001227	DNA-binding transcription repressor activity, RNA polymerase II-specific	6/155	310/18368	0.0479630523278427	0.280080816245305	0.242680918695656	CEBPB/ZBTB21/MAFK/ZEB2/NFIL3/ATF3	6
MF	GO:0019894	kinesin binding	2/155	42/18368	0.0488959849473836	0.280080816245305	0.242680918695656	SPAG9/KIF1B	2
MF	GO:0004896	cytokine receptor activity	3/155	97/18368	0.0489224133179572	0.280080816245305	0.242680918695656	CCR1/CD44/CCRL2	3
MF	GO:0001217	DNA-binding transcription repressor activity	6/155	313/18368	0.0498304605825178	0.281757419096212	0.24413364054073	CEBPB/ZBTB21/MAFK/ZEB2/NFIL3/ATF3	6
