# Supplementary material for: Machine learning and deep learning to identifying subarachnoid haemorrhage macrophage‐associated biomarkers by bulk and single‐cell sequencing
Source: J Cell Mol Med. 2024 May 4;28(9):e18296. doi: 10.1111/jcmm.18296 (PMC11069052; doi:10.1111/jcmm.18296)
Supplement: Supplementary file 6 — Table S3. [file JCMM-28-e18296-s002.txt]

ID	Description	GeneRatio	BgRatio	pvalue	p.adjust	qvalue	geneID	Count
hsa05323	Rheumatoid arthritis	12/87	93/8158	2.05321297388257e-10	4.51706854254166e-08	2.78804709085107e-08	ATP6V1D/ITGB2/ATP6V1F/CSF1/TGFB1/CD86/CTSK/IL1A/ICAM1/CXCL1/IL1B/CXCL2	12
hsa05417	Lipid and atherosclerosis	14/87	215/8158	5.04924955796235e-08	5.55417451375858e-06	3.4281746998797e-06	SOD2/OLR1/CD14/SRC/KRAS/JAK2/NFATC1/ICAM1/HSPA1B/CXCL1/IL1B/ABCA1/ATF4/CXCL2	14
hsa04064	NF-kappa B signaling pathway	10/87	104/8158	1.29503666244582e-07	9.49693552460266e-06	5.86174489317581e-06	GADD45B/CD14/MALT1/BCL2A1/TNFAIP3/ICAM1/CXCL1/IL1B/GADD45A/CXCL2	10
hsa05152	Tuberculosis	12/87	180/8158	3.87332808056314e-07	2.13033044430973e-05	1.31489295366486e-05	PLK3/ITGB2/EEA1/ITGAX/TGFB1/CEBPB/CD14/MALT1/SRC/JAK2/IL1A/IL1B	12
hsa05167	Kaposi sarcoma-associated herpesvirus infection	12/87	194/8158	8.66981228100068e-07	3.8147174036403e-05	2.35453849315598e-05	CDKN1A/RCAN1/HIF1A/CCR1/CD86/SRC/KRAS/JAK2/NFATC1/ICAM1/CXCL1/CXCL2	12
hsa04010	MAPK signaling pathway	14/87	294/8158	2.31172695251884e-06	8.47633215923575e-05	5.23180310306896e-05	GADD45B/CSF1/DUSP2/PDGFA/TGFB1/CD14/DUSP5/KRAS/IL1A/NFATC1/HSPA1B/IL1B/GADD45A/ATF4	14
hsa05120	Epithelial cell signaling in Helicobacter pylori infection	7/87	70/8158	8.55319695229048e-06	0.000268814761357701	0.000165919158924131	ATP6V1D/ATP6V1F/HBEGF/ADAM17/SRC/CXCL1/CXCL2	7
hsa04933	AGE-RAGE signaling pathway in diabetic complications	8/87	100/8158	1.01166667492276e-05	0.000278208335603758	0.00017171710666452	TGFB1/KRAS/JAK2/IL1A/NFATC1/ICAM1/PRKCD/IL1B	8
hsa04668	TNF signaling pathway	8/87	112/8158	2.33023538464393e-05	0.000569613094024072	0.000351579373823471	CSF1/CEBPB/TNFAIP3/ICAM1/CXCL1/IL1B/ATF4/CXCL2	8
hsa05134	Legionellosis	6/87	57/8158	2.90131667996812e-05	0.000638289669592986	0.000393968264964092	ITGB2/CD14/HSPA1B/CXCL1/IL1B/CXCL2	6
hsa05202	Transcriptional misregulation in cancer	10/87	193/8158	3.57688638216341e-05	0.000715377276432682	0.000441548653874718	GADD45B/CDKN1A/PDGFA/CEBPB/CD86/ID2/CD14/BCL2A1/GADD45A/NFKBIZ	10
hsa05205	Proteoglycans in cancer	10/87	205/8158	5.97563281967758e-05	0.00109553268360756	0.000676190029595094	CDKN1A/SDC1/HBEGF/HIF1A/TGFB1/SDC4/CD63/CD44/SRC/KRAS	10
hsa04068	FoxO signaling pathway	8/87	131/8158	7.19337236134799e-05	0.00121733993807428	0.00075137249766307	GADD45B/PLK3/CDKN1A/SOD2/TGFB1/KRAS/GADD45A/SGK1	8
hsa05146	Amoebiasis	7/87	102/8158	0.000100067661230667	0.00157249181933905	0.000970581075094436	ITGB2/TGFB1/RAB7B/CD14/CXCL1/IL1B/CXCL2	7
hsa04625	C-type lectin receptor signaling pathway	7/87	104/8158	0.000113151366872814	0.00165955338080127	0.00102431763695389	PLK3/MALT1/SRC/KRAS/NFATC1/PRKCD/IL1B	7
hsa05144	Malaria	5/87	50/8158	0.000178453004850372	0.00245372881669261	0.00151450247537487	ITGB2/SDC1/TGFB1/ICAM1/IL1B	5
hsa04145	Phagosome	8/87	152/8158	0.000203243995813634	0.00263021641641173	0.00162343501300054	ATP6V1D/ITGB2/ATP6V1F/EEA1/TUBB6/OLR1/RAB7B/CD14	8
hsa04919	Thyroid hormone signaling pathway	7/87	121/8158	0.000290640317596445	0.00355227054840099	0.00219254976432406	ATP1A3/SLC2A1/RCAN1/HIF1A/SRC/KRAS/ATP1B3	7
hsa05161	Hepatitis B	8/87	162/8158	0.000314042046237981	0.00363627632486084	0.00224440021965095	CDKN1A/TGFB1/SRC/KRAS/STAT6/JAK2/NFATC1/ATF4	8
hsa05166	Human T-cell leukemia virus 1 infection	9/87	222/8158	0.000565129694003928	0.00551671630869659	0.00340505456374095	ITGB2/CDKN1A/SLC2A1/TGFB1/KRAS/TLN1/NFATC1/ICAM1/ATF4	9
hsa04210	Apoptosis	7/87	136/8158	0.000590692690894498	0.00551671630869659	0.00340505456374095	GADD45B/LMNA/CTSK/BCL2A1/KRAS/GADD45A/ATF4	7
hsa04960	Aldosterone-regulated sodium reabsorption	4/87	37/8158	0.000609288544998964	0.00551671630869659	0.00340505456374095	ATP1A3/KRAS/ATP1B3/SGK1	4
hsa05216	Thyroid cancer	4/87	37/8158	0.000609288544998964	0.00551671630869659	0.00340505456374095	GADD45B/CDKN1A/KRAS/GADD45A	4
hsa05321	Inflammatory bowel disease	5/87	65/8158	0.000613785635120729	0.00551671630869659	0.00340505456374095	TGFB1/STAT6/IL1A/NFATC1/IL1B	5
hsa04640	Hematopoietic cell lineage	6/87	99/8158	0.000626899580533703	0.00551671630869659	0.00340505456374095	CSF1/CD14/CD9/CD44/IL1A/IL1B	6
hsa05418	Fluid shear stress and atherosclerosis	7/87	139/8158	0.000673006418769184	0.00569466969727771	0.00351489182272165	SDC1/PDGFA/SDC4/SRC/IL1A/ICAM1/IL1B	7
hsa05211	Renal cell carcinoma	5/87	69/8158	0.000807733576976403	0.00658153284943735	0.00406228582572928	CDKN1A/SLC2A1/HIF1A/TGFB1/KRAS	5
hsa05219	Bladder cancer	4/87	41/8158	0.00090444926579771	0.00681948016410508	0.00420915282856246	CDKN1A/HBEGF/SRC/KRAS	4
hsa04062	Chemokine signaling pathway	8/87	192/8158	0.000970333205160158	0.00681948016410508	0.00420915282856246	CCR1/CXCL16/SRC/KRAS/JAK2/PRKCD/CXCL1/CXCL2	8
hsa04137	Mitophagy - animal	5/87	72/8158	0.000980774264364993	0.00681948016410508	0.00420915282856246	HIF1A/RAB7B/SRC/KRAS/ATF4	5
hsa05218	Melanoma	5/87	72/8158	0.000980774264364993	0.00681948016410508	0.00420915282856246	GADD45B/CDKN1A/PDGFA/KRAS/GADD45A	5
hsa04659	Th17 cell differentiation	6/87	108/8158	0.000991924387506193	0.00681948016410508	0.00420915282856246	HIF1A/TGFB1/STAT6/JAK2/NFATC1/IL1B	6
hsa03320	PPAR signaling pathway	5/87	75/8158	0.00117999104318834	0.00763523616180689	0.0047126577266655	ACSL4/FABP5/LPL/OLR1/PLIN2	5
hsa05214	Glioma	5/87	75/8158	0.00117999104318834	0.00763523616180689	0.0047126577266655	GADD45B/CDKN1A/PDGFA/KRAS/GADD45A	5
hsa05212	Pancreatic cancer	5/87	76/8158	0.00125261762347276	0.00765488547677801	0.00472478577274815	GADD45B/CDKN1A/TGFB1/KRAS/GADD45A	5
hsa05220	Chronic myeloid leukemia	5/87	76/8158	0.00125261762347276	0.00765488547677801	0.00472478577274815	GADD45B/CDKN1A/TGFB1/KRAS/GADD45A	5
hsa04218	Cellular senescence	7/87	156/8158	0.00132713044199677	0.00769132277760818	0.00474727578139452	GADD45B/CDKN1A/TGFB1/KRAS/IL1A/NFATC1/GADD45A	7
hsa05140	Leishmaniasis	5/87	77/8158	0.00132850120704141	0.00769132277760818	0.00474727578139452	ITGB2/TGFB1/JAK2/IL1A/IL1B	5
hsa05210	Colorectal cancer	5/87	86/8158	0.0021728341954517	0.0122570134102404	0.00756533363598567	GADD45B/CDKN1A/TGFB1/KRAS/GADD45A	5
hsa04380	Osteoclast differentiation	6/87	128/8158	0.00237362572923415	0.0130549415107878	0.00805783471240014	CSF1/TGFB1/CTSK/IL1A/NFATC1/IL1B	6
hsa05163	Human cytomegalovirus infection	8/87	225/8158	0.00265448986412313	0.0142436041489534	0.00879150686705734	CDKN1A/CCR1/GNA13/SRC/KRAS/NFATC1/IL1B/ATF4	8
hsa04912	GnRH signaling pathway	5/87	93/8158	0.00305942006325505	0.0160255336646693	0.00989135809924564	HBEGF/SRC/KRAS/PRKCD/ATF4	5
hsa04657	IL-17 signaling pathway	5/87	94/8158	0.00320459714935302	0.0163956133222713	0.0101197804716411	CEBPB/TNFAIP3/CXCL1/IL1B/CXCL2	5
hsa05213	Endometrial cancer	4/87	58/8158	0.0033027830433882	0.016513915216941	0.0101927993444277	GADD45B/CDKN1A/KRAS/GADD45A	4
hsa04915	Estrogen signaling pathway	6/87	138/8158	0.00345565329145972	0.0168943049804697	0.0104275853707206	HBEGF/SRC/KRAS/PRKCD/HSPA1B/ATF4	6
hsa05416	Viral myocarditis	4/87	60/8158	0.00373535538016959	0.0178647431225502	0.011026563936885	ITGB2/CD86/EIF4G3/ICAM1	4
hsa04060	Cytokine-cytokine receptor interaction	9/87	295/8158	0.00404347392505086	0.0189268992236423	0.0116821531093295	CSF1/TGFB1/CCR1/CXCL16/IL1RN/IL1A/CXCL1/IL1B/CXCL2	9
hsa04620	Toll-like receptor signaling pathway	5/87	104/8158	0.00494180747570241	0.0226499509303027	0.0139801132536318	CD86/CTSK/CD14/SPP1/IL1B	5
hsa04928	Parathyroid hormone synthesis, secretion and action	5/87	106/8158	0.00535634536398007	0.0240488975525636	0.0148435779152187	CDKN1A/HBEGF/GNA13/PDE4B/ATF4	5
hsa05169	Epstein-Barr virus infection	7/87	202/8158	0.00564219499631219	0.0248256579837737	0.0153230137794584	GADD45B/CDKN1A/RBPJ/CD44/TNFAIP3/ICAM1/GADD45A	7
hsa04514	Cell adhesion molecules	6/87	157/8158	0.0064704403593105	0.0274178769436483	0.016922995816893	ITGB2/SDC1/CD86/SDC4/PTPRC/ICAM1	6
hsa05230	Central carbon metabolism in cancer	4/87	70/8158	0.00648058909577141	0.0274178769436483	0.016922995816893	SLC16A3/SLC2A1/HIF1A/KRAS	4
hsa04217	Necroptosis	6/87	159/8158	0.00687288857018372	0.0285289714234041	0.0176087909742542	FTH1/TNFAIP3/STAT6/JAK2/IL1A/IL1B	6
hsa05223	Non-small cell lung cancer	4/87	72/8158	0.00715559209706027	0.0291524122472826	0.0179935941621983	GADD45B/CDKN1A/KRAS/GADD45A	4
hsa05133	Pertussis	4/87	76/8158	0.00864166729096475	0.034566669163859	0.0213354082398938	ITGB2/CD14/IL1A/IL1B	4
hsa01521	EGFR tyrosine kinase inhibitor resistance	4/87	79/8158	0.00987985576037247	0.0384653542583543	0.0237417736809938	PDGFA/SRC/KRAS/JAK2	4
hsa05332	Graft-versus-host disease	3/87	42/8158	0.00996602360330089	0.0384653542583543	0.0237417736809938	CD86/IL1A/IL1B	3
hsa04940	Type I diabetes mellitus	3/87	43/8158	0.0106321397298449	0.0403288058718255	0.0248919423802177	CD86/IL1A/IL1B	3
hsa04012	ErbB signaling pathway	4/87	85/8158	0.0126898542656179	0.0473181006514565	0.0292059090145353	CDKN1A/HBEGF/SRC/KRAS	4
hsa04911	Insulin secretion	4/87	86/8158	0.0132028796348943	0.048410558661279	0.0298802012789712	ATP1A3/SLC2A1/ATP1B3/ATF4	4
hsa04621	NOD-like receptor signaling pathway	6/87	184/8158	0.0135552616903037	0.048887829046997	0.0301747844357063	P2RX7/TNFAIP3/PRKCD/CXCL1/IL1B/CXCL2	6
hsa04512	ECM-receptor interaction	4/87	88/8158	0.0142682707404037	0.0498257073474416	0.0307536662575118	SDC1/SDC4/SPP1/CD44	4
hsa04540	Gap junction	4/87	88/8158	0.0142682707404037	0.0498257073474416	0.0307536662575118	PDGFA/TUBB6/SRC/KRAS	4
hsa05235	PD-L1 expression and PD-1 checkpoint pathway in cancer	4/87	89/8158	0.0148208505851332	0.0509466738863953	0.0314455546954306	HIF1A/KRAS/JAK2/NFATC1	4
hsa05131	Shigellosis	7/87	247/8158	0.0160312329004517	0.054259557509221	0.0334903488932512	CD14/MALT1/CD44/SRC/TLN1/PRKCD/IL1B	7
hsa04658	Th1 and Th2 cell differentiation	4/87	92/8158	0.0165593468341885	0.0547975413117535	0.0338224058814172	RBPJ/STAT6/JAK2/NFATC1	4
hsa05132	Salmonella infection	7/87	249/8158	0.0166883421267613	0.0547975413117535	0.0338224058814172	ANXA2/TUBB6/RAB7B/CD14/ACBD3/PTPRC/IL1B	7
hsa05215	Prostate cancer	4/87	97/8158	0.0197316140592185	0.0638375748974717	0.0394021395300184	CDKN1A/PDGFA/KRAS/ATF4	4
hsa01522	Endocrine resistance	4/87	98/8158	0.0204080511264546	0.0650691485191306	0.0401622974113294	CDKN1A/HBEGF/SRC/KRAS	4
hsa05226	Gastric cancer	5/87	149/8158	0.0212079938309801	0.0666536948973661	0.0411403188600968	GADD45B/CDKN1A/TGFB1/KRAS/GADD45A	5
hsa04061	Viral protein interaction with cytokine and cytokine receptor	4/87	100/8158	0.0218035227959483	0.0675602114804031	0.0416998434496268	CSF1/CCR1/CXCL1/CXCL2	4
hsa04921	Oxytocin signaling pathway	5/87	154/8158	0.0240622956887745	0.0726491192232708	0.0448408439224973	CDKN1A/RCAN1/SRC/KRAS/NFATC1	5
hsa04015	Rap1 signaling pathway	6/87	210/8158	0.0243477228935395	0.0726491192232708	0.0448408439224973	ITGB2/CSF1/PDGFA/SRC/KRAS/TLN1	6
hsa04964	Proximal tubule bicarbonate reclamation	2/87	23/8158	0.0246004545314837	0.0726491192232708	0.0448408439224973	ATP1A3/ATP1B3	2
hsa04660	T cell receptor signaling pathway	4/87	104/8158	0.0247667451897514	0.0726491192232708	0.0448408439224973	MALT1/KRAS/NFATC1/PTPRC	4
hsa04978	Mineral absorption	3/87	60/8158	0.025913708783021	0.0750133675297976	0.0463001168006885	ATP1A3/FTH1/ATP1B3	3
hsa04213	Longevity regulating pathway - multiple species	3/87	62/8158	0.0282105291112235	0.0806015117463528	0.0497492584463134	SOD2/KRAS/HSPA1B	3
hsa04810	Regulation of actin cytoskeleton	6/87	218/8158	0.0285782738035684	0.0806053876510903	0.0497516507511514	ITGB2/PDGFA/ITGAX/GNA13/SRC/KRAS	6
hsa05217	Basal cell carcinoma	3/87	63/8158	0.0293983578632323	0.0818688446824192	0.0505314878661822	GADD45B/CDKN1A/GADD45A	3
hsa04022	cGMP-PKG signaling pathway	5/87	167/8158	0.0326114051642752	0.0894444427885882	0.0552073355010903	ATP1A3/GNA13/ATP1B3/NFATC1/ATF4	5
hsa04966	Collecting duct acid secretion	2/87	27/8158	0.0332075356095831	0.0894444427885882	0.0552073355010903	ATP6V1D/ATP6V1F	2
hsa05225	Hepatocellular carcinoma	5/87	168/8158	0.033338383221201	0.0894444427885882	0.0552073355010903	GADD45B/CDKN1A/TGFB1/KRAS/GADD45A	5
hsa05221	Acute myeloid leukemia	3/87	67/8158	0.0344112010415369	0.0904400942674465	0.0558218763660316	CD14/BCL2A1/KRAS	3
hsa04151	PI3K-Akt signaling pathway	8/87	354/8158	0.0345316723566614	0.0904400942674465	0.0558218763660316	CDKN1A/CSF1/PDGFA/SPP1/KRAS/JAK2/ATF4/SGK1	8
hsa04920	Adipocytokine signaling pathway	3/87	69/8158	0.0370735274053844	0.0959550121080537	0.0592258208705212	ACSL4/SLC2A1/JAK2	3
hsa04722	Neurotrophin signaling pathway	4/87	119/8158	0.0379752960390572	0.0971461061464254	0.0599609937458798	SH2B2/KRAS/PRKCD/ATF4	4
hsa04917	Prolactin signaling pathway	3/87	70/8158	0.0384433604640237	0.0972130954262669	0.0600023411961169	SRC/KRAS/JAK2	3
hsa04115	p53 signaling pathway	3/87	73/8158	0.042706275501023	0.106765688752558	0.0658984394692819	GADD45B/CDKN1A/GADD45A	3
hsa04110	Cell cycle	4/87	126/8158	0.0452922751696574	0.111649707902135	0.0689129776046668	GADD45B/CDKN1A/TGFB1/GADD45A	4
hsa04918	Thyroid hormone synthesis	3/87	75/8158	0.0456748805054187	0.111649707902135	0.0689129776046668	ATP1A3/ATP1B3/ATF4	3
hsa04926	Relaxin signaling pathway	4/87	129/8158	0.0486539593892239	0.117624956765157	0.0726010498694029	TGFB1/SRC/KRAS/ATF4	4
